# Supplementary material for: Identifying multilevel predictors of behavioral outcomes like park use: A comparison of conditional and marginal modeling approaches
Source: PLoS One. 2024 Apr 16;19(4):e0301549. doi: 10.1371/journal.pone.0301549 (PMC11020402; doi:10.1371/journal.pone.0301549)
Supplement: S2 File — (XLSX) [file pone.0301549.s003.xlsx]

## Sheet: ParkIndex_Imp_Nov23
ID_parkID	ID5	ParkID	ParkUse	Q_city	Total_Miles	ParkQualIndex_1	MHHI	PercWhite	All_65over	Count_Parks	Sum_ACRES	Avg_ACRES	MVPA	age	White	gender	educat	logMVPA	PA_tert	ACRES_perpark	GEOID_BG	NatWalkInd	MHHI_tert	pop_density	age_imp	White_imp	gender_imp	educat_imp	MinPA_week_imp	PA_rank	PA_tertimp	MHHI_rank1	MHHI_terty	popden_rank1	pd_terty	Count_o_parks
12165_380	12165	380	0	1	0.152472	38.5952	31094	21.65	11.11	11	16.4448	1.49498	360	26	1	1	3	5.8861	2	0.0137587	360470397002	11.167	1	37921.5	26	1	1	3	360	1939	2	177.5	1	75.5	1	15
12174_380	12174	380	0	1	0.11061	38.5952	31094	21.65	11.11	11	16.4448	1.49498	270	32	1	2	2	5.59842	2	0.0137587	360470397002	11.167	1	37921.5	32	1	2	2	270	1520	2	177.5	1	75.5	1	15
12606_380	12606	380	0	1	0.69583	38.5952	19231	3.46	19.38	13	18.7628	1.44329	160	28	1	2	2	5.07517	1	0.0137587	360470373001	12.833	1	38819.6	28	1	2	2	160	844	1	10	1	100	1	19
12742_380	12742	380	0	1	0.837788	38.5952	35773	17.06	12.23	12	17.555	1.46292	375	28	0	2	2	5.92693	2	0.0137587	360470373002	7	2	74329.1	28	0	2	2	375	2048.5	2	281	2	468	3	21
12884_380	12884	380	0	1	0.769102	38.5952	29469	2.97	14.08	13	19.819	1.52454			0					0.0137587	360470373003	10	1	62915.5	43	0	1	3	105	422	1	131.5	1	384.5	2	21
12907_380	12907	380	0	1	0.820458	38.5952	29469	2.97	14.08	13	19.819	1.52454	600	49	0	1	1	6.39693	3	0.0137587	360470373003	10	1	62915.5	49	0	1	1	600	2675.5	3	131.5	1	384.5	2	20
12935_380	12935	380	0	1	1.03007	38.5952	33092	4.07	3.42	13	16.804	1.29262	25	30		2	1	3.21888		0.0137587	360470369001	12.5	1	49686.4	30	0	2	1	182	1013.5	1	213	2	181	1	21
13053_380	13053	380	0	1	0.795516	38.5952	35773	17.06	12.23	12	17.555	1.46292	100	35	1	2	2	4.60517	1	0.0137587	360470373002	7	2	74329.1	35	1	2	2	100	360	1	281	2	468	3	22
13070_380	13070	380	0	1	0.829797	38.5952	35773	17.06	12.23	12	17.555	1.46292	220	60	1	1	1	5.39363	2	0.0137587	360470373002	7	2	74329.1	60	1	1	1	220	1169.5	2	281	2	468	3	20
13253_380	13253	380	0	1	0.821018	38.5952	29469	2.97	14.08	13	19.819	1.52454			0					0.0137587	360470373003	10	1	62915.5	28	0	1	1	140	637	1	131.5	1	384.5	2	21
10668_409	10668	409	0	1	0.269607	51.0635	111429	97.55	18.41	5	2.95119	0.590238	60	56	1	1	3	4.09434		0.0323219	360470752001	15.5	3	15268.3	56	1	1	3	210	1126	2	454	3	5	1	9
10766_409	10766	409	0	1	0.786649	51.0635	83125	41.28	7.93	6	5.85119	0.975199	510			2	3	6.23441	3	0.0323219	360470742001	12.5	2	49953.7	41	1	2	3	510	2539.5	3	353.5	2	215.5	2	10
10778_409	10778	409	0	1	0.546266	51.0635	83125	41.28	7.93	6	5.85119	0.975199	2232		1	1	3	7.71065	3	0.0323219	360470742001	12.5	2	49953.7	50	1	1	3	2232	3085.5	3	353.5	2	215.5	2	8
10784_409	10784	409	0	1	0.690126	51.0635	83125	41.28	7.93	6	5.85119	0.975199			0					0.0323219	360470742001	12.5	2	49953.7	47	0	2	2	110	483	1	353.5	2	215.5	2	10
10793_409	10793	409	0	1	0.463711	51.0635	119637	82.88	5.98	6	6.34932	1.05822	320	47	1	2	2	5.76832	2	0.0323219	360470744001	11.5	3	37374.2	47	1	2	2	320	1732.5	2	466.5	3	52.5	1	8
10860_409	10860	409	0	1	0.91989	51.0635	84375	3.02	11.38	5	5.964	1.1928	480	54	0	1	2	6.17379	3	0.0323219	360470734002	7.5	2	55122.6	54	0	1	2	480	2422	3	387	2	257	2	12
11074_409	11074	409	0	1	0.162812	51.0635	79318	100	9.89	6	3.83688	0.63948	426	69	1	2	1	6.05444	3	0.0323219	360470754002	11.333	2	28068.3	69	1	2	1	426	2204.5	3	317	2	14	1	9
11121_409	11121	409	0	1	0.489895	51.0635	119637	82.88	5.98	6	6.34932	1.05822	175	57	1	1	3	5.16479	1	0.0323219	360470744001	11.5	3	37374.2	57	1	1	3	175	937.5	1	466.5	3	52.5	1	8
11167_409	11167	409	0	1	0.960608	51.0635	84375	3.02	11.38	5	5.964	1.1928			0					0.0323219	360470734002	7.5	2	55122.6	55	0	1	2	420	2176	3	387	2	257	2	11
11418_401	11418	401	0	1	1.03238	57.6429	23578	91.22	6.9	3	1.24335	0.414448		21	1	1				0.0390442	360470236003	13	1	98305.4	21	1	1	2	445	2229	3	52	1	517	3	8
11486_401	11486	401	0	1	0.968811	57.6429	23578	91.22	6.9	3	1.24335	0.414448		36	1	2	1			0.0390442	360470236003	13	1	98305.4	36	1	2	1	480	2422	3	52	1	517	3	8
11514_401	11514	401	0	1	0.91216	57.6429	26625	82.18	11.78	3	1.24335	0.414448	160	22	1	2	1	5.07517	1	0.0390442	360470236002	8.833	1	141132	22	1	2	1	160	844	1	85	1	577	3	8
11522_401	11522	401	0	1	0.91216	57.6429	26625	82.18	11.78	3	1.24335	0.414448	195		1	2	2	5.273	1	0.0390442	360470236002	8.833	1	141132	54	1	2	2	195	1072.5	2	85	1	577	3	8
11555_401	11555	401	0	1	0.851396	57.6429	33125	99.05	12.62	4	7.30035	1.82509	135	39	1	2	2	4.90527	1	0.0390442	360470236001	14.167	1	57605.1	39	1	2	2	135	594	1	241.5	2	276.5	2	8
11575_401	11575	401	0	1	0.841361	57.6429	33125	99.05	12.62	4	7.30035	1.82509	0	23	1	2	1			0.0390442	360470236001	14.167	1	57605.1	23	1	2	1	330	1773	2	241.5	2	276.5	2	8
11676_401	11676	401	0	1	0.923438	57.6429	26625	82.18	11.78	3	1.24335	0.414448			0					0.0390442	360470236002	8.833	1	141132	42	0	2	2	150	725.5	1	85	1	577	3	8
11781_401	11781	401	0	1	0.979734	57.6429	22208	92.91	20.45	4	7.6444	1.9111		27	0					0.0390442	360470240003	14.167	1	69950.2	27	0	1	2	190	1064	2	30	1	426	3	7
11826_401	11826	401	0	1	0.807093	57.6429	22208	92.91	20.45	4	7.6444	1.9111		19	1	1	1			0.0390442	360470240003	14.167	1	69950.2	19	1	1	1	300	1622.5	2	30	1	426	3	7
11968_401	11968	401	0	1	0.754804	57.6429	24653	98.3	11.73	3	6.47435	2.15812			0					0.0390442	360470238002	13.5	1	96708.3	34	0	1	2	390	2080.5	3	66.5	1	502.5	3	6
12007_401	12007	401	0	1	0.806185	57.6429	22208	92.91	20.45	4	7.6444	1.9111		54		2	3			0.0390442	360470240003	14.167	1	69950.2	54	1	2	3	360	1939	2	30	1	426	3	7
11385_398	11385	398	0	1	0.451227	59.1667	26625	82.18	11.78	3	1.24335	0.414448		27	1	1	1			0.0394084	360470236002	8.833	1	141132	27	1	1	1	480	2422	3	85	1	577	3	7
11418_398	11418	398	0	1	0.465854	59.1667	23578	91.22	6.9	3	1.24335	0.414448		21	1	1				0.0394084	360470236003	13	1	98305.4	21	1	1	2	445	2229	3	52	1	517	3	8
11452_398	11452	398	1	1	0.404519	59.1667	23578	91.22	6.9	3	1.24335	0.414448	160	30	1	2	1	5.07517	1	0.0394084	360470236003	13	1	98305.4	30	1	2	1	160	844	1	52	1	517	3	7
11486_398	11486	398	0	1	0.47871	59.1667	23578	91.22	6.9	3	1.24335	0.414448		36	1	2	1			0.0394084	360470236003	13	1	98305.4	36	1	2	1	480	2422	3	52	1	517	3	8
11514_398	11514	398	0	1	0.528066	59.1667	26625	82.18	11.78	3	1.24335	0.414448	160	22	1	2	1	5.07517	1	0.0394084	360470236002	8.833	1	141132	22	1	2	1	160	844	1	85	1	577	3	8
11522_398	11522	398	0	1	0.528066	59.1667	26625	82.18	11.78	3	1.24335	0.414448	195		1	2	2	5.273	1	0.0394084	360470236002	8.833	1	141132	54	1	2	2	195	1072.5	2	85	1	577	3	8
11555_398	11555	398	0	1	0.567523	59.1667	33125	99.05	12.62	4	7.30035	1.82509	135	39	1	2	2	4.90527	1	0.0394084	360470236001	14.167	1	57605.1	39	1	2	2	135	594	1	241.5	2	276.5	2	8
11575_398	11575	398	0	1	0.559091	59.1667	33125	99.05	12.62	4	7.30035	1.82509	0	23	1	2	1			0.0394084	360470236001	14.167	1	57605.1	23	1	2	1	330	1773	2	241.5	2	276.5	2	8
11676_398	11676	398	0	1	0.588687	59.1667	26625	82.18	11.78	3	1.24335	0.414448			0					0.0394084	360470236002	8.833	1	141132	42	0	2	2	150	725.5	1	85	1	577	3	8
11781_398	11781	398	0	1	0.725109	59.1667	22208	92.91	20.45	4	7.6444	1.9111		27	0					0.0394084	360470240003	14.167	1	69950.2	27	0	1	2	190	1064	2	30	1	426	3	7
11826_398	11826	398	0	1	0.719069	59.1667	22208	92.91	20.45	4	7.6444	1.9111		19	1	1	1			0.0394084	360470240003	14.167	1	69950.2	19	1	1	1	300	1622.5	2	30	1	426	3	7
11968_398	11968	398	0	1	0.691089	59.1667	24653	98.3	11.73	3	6.47435	2.15812			0					0.0394084	360470238002	13.5	1	96708.3	34	0	1	2	390	2080.5	3	66.5	1	502.5	3	6
12007_398	12007	398	0	1	0.716969	59.1667	22208	92.91	20.45	4	7.6444	1.9111		54		2	3			0.0394084	360470240003	14.167	1	69950.2	54	1	2	3	360	1939	2	30	1	426	3	7
12606_377	12606	377	0	1	0.741122	54.3016	19231	3.46	19.38	13	18.7628	1.44329	160	28	1	2	2	5.07517	1	0.0423268	360470373001	12.833	1	38819.6	28	1	2	2	160	844	1	10	1	100	1	19
12742_377	12742	377	0	1	0.697265	54.3016	35773	17.06	12.23	12	17.555	1.46292	375	28	0	2	2	5.92693	2	0.0423268	360470373002	7	2	74329.1	28	0	2	2	375	2048.5	2	281	2	468	3	21
12884_377	12884	377	0	1	0.783356	54.3016	29469	2.97	14.08	13	19.819	1.52454			0					0.0423268	360470373003	10	1	62915.5	43	0	1	3	105	422	1	131.5	1	384.5	2	21
12907_377	12907	377	0	1	0.887573	54.3016	29469	2.97	14.08	13	19.819	1.52454	600	49	0	1	1	6.39693	3	0.0423268	360470373003	10	1	62915.5	49	0	1	1	600	2675.5	3	131.5	1	384.5	2	20
12935_377	12935	377	0	1	0.836894	54.3016	33092	4.07	3.42	13	16.804	1.29262	25	30		2	1	3.21888		0.0423268	360470369001	12.5	1	49686.4	30	0	2	1	182	1013.5	1	213	2	181	1	21
13053_377	13053	377	0	1	0.809771	54.3016	35773	17.06	12.23	12	17.555	1.46292	100	35	1	2	2	4.60517	1	0.0423268	360470373002	7	2	74329.1	35	1	2	2	100	360	1	281	2	468	3	22
13070_377	13070	377	0	1	0.80631	54.3016	35773	17.06	12.23	12	17.555	1.46292	220	60	1	1	1	5.39363	2	0.0423268	360470373002	7	2	74329.1	60	1	1	1	220	1169.5	2	281	2	468	3	20
13120_377	13120	377	0	1	0.907966	54.3016	33092	4.07	3.42	13	16.804	1.29262	495	48	0	2		6.20456	3	0.0423268	360470369001	12.5	1	49686.4	48	0	2	1	495	2504.5	3	213	2	181	1	20
13253_377	13253	377	0	1	0.833395	54.3016	29469	2.97	14.08	13	19.819	1.52454			0					0.0423268	360470373003	10	1	62915.5	28	0	1	1	140	637	1	131.5	1	384.5	2	21
10668_404	10668	404	0	1	0.91774	45.6746	111429	97.55	18.41	5	2.95119	0.590238	60	56	1	1	3	4.09434		0.0425589	360470752001	15.5	3	15268.3	56	1	1	3	210	1126	2	454	3	5	1	9
11074_404	11074	404	0	1	0.78724	45.6746	79318	100	9.89	6	3.83688	0.63948	426	69	1	2	1	6.05444	3	0.0425589	360470754002	11.333	2	28068.3	69	1	2	1	426	2204.5	3	317	2	14	1	9
10668_410	10668	410	0	1	0.665029	59.131	111429	97.55	18.41	5	2.95119	0.590238	60	56	1	1	3	4.09434		0.0518688	360470752001	15.5	3	15268.3	56	1	1	3	210	1126	2	454	3	5	1	9
10766_410	10766	410	0	1	0.710935	59.131	83125	41.28	7.93	6	5.85119	0.975199	510			2	3	6.23441	3	0.0518688	360470742001	12.5	2	49953.7	41	1	2	3	510	2539.5	3	353.5	2	215.5	2	10
10778_410	10778	410	0	1	0.891556	59.131	83125	41.28	7.93	6	5.85119	0.975199	2232		1	1	3	7.71065	3	0.0518688	360470742001	12.5	2	49953.7	50	1	1	3	2232	3085.5	3	353.5	2	215.5	2	8
10784_410	10784	410	0	1	0.809976	59.131	83125	41.28	7.93	6	5.85119	0.975199			0					0.0518688	360470742001	12.5	2	49953.7	47	0	2	2	110	483	1	353.5	2	215.5	2	10
10793_410	10793	410	0	1	0.960298	59.131	119637	82.88	5.98	6	6.34932	1.05822	320	47	1	2	2	5.76832	2	0.0518688	360470744001	11.5	3	37374.2	47	1	2	2	320	1732.5	2	466.5	3	52.5	1	8
10860_410	10860	410	0	1	1.0166	59.131	84375	3.02	11.38	5	5.964	1.1928	480	54	0	1	2	6.17379	3	0.0518688	360470734002	7.5	2	55122.6	54	0	1	2	480	2422	3	387	2	257	2	12
10874_410	10874	410	0	1	0.978728	59.131	82083	1.39	18.22	6	9.063	1.5105		43						0.0518688	360470734001	14.833	2	28700.1	43	1	2	2	500	2523	3	330.5	2	27.5	1	9
10931_410	10931	410	0	1	0.921941	59.131	82083	1.39	18.22	6	9.063	1.5105	10	58	0	1	2	2.30259	1	0.0518688	360470734001	14.833	2	28700.1	58	0	1	2	10	21	1	330.5	2	27.5	1	9
11074_410	11074	410	0	1	0.895228	59.131	79318	100	9.89	6	3.83688	0.63948	426	69	1	2	1	6.05444	3	0.0518688	360470754002	11.333	2	28068.3	69	1	2	1	426	2204.5	3	317	2	14	1	9
11121_410	11121	410	0	1	0.986476	59.131	119637	82.88	5.98	6	6.34932	1.05822	175	57	1	1	3	5.16479	1	0.0518688	360470744001	11.5	3	37374.2	57	1	1	3	175	937.5	1	466.5	3	52.5	1	8
11385_399	11385	399	0	1	0.588861	52.5516	26625	82.18	11.78	3	1.24335	0.414448		27	1	1	1			0.055936	360470236002	8.833	1	141132	27	1	1	1	480	2422	3	85	1	577	3	7
11418_399	11418	399	0	1	0.57424	52.5516	23578	91.22	6.9	3	1.24335	0.414448		21	1	1				0.055936	360470236003	13	1	98305.4	21	1	1	2	445	2229	3	52	1	517	3	8
11452_399	11452	399	0	1	0.632661	52.5516	23578	91.22	6.9	3	1.24335	0.414448	160	30	1	2	1	5.07517	1	0.055936	360470236003	13	1	98305.4	30	1	2	1	160	844	1	52	1	517	3	7
11486_399	11486	399	0	1	0.529135	52.5516	23578	91.22	6.9	3	1.24335	0.414448		36	1	2	1			0.055936	360470236003	13	1	98305.4	36	1	2	1	480	2422	3	52	1	517	3	8
11514_399	11514	399	0	1	0.43271	52.5516	26625	82.18	11.78	3	1.24335	0.414448	160	22	1	2	1	5.07517	1	0.055936	360470236002	8.833	1	141132	22	1	2	1	160	844	1	85	1	577	3	8
11522_399	11522	399	0	1	0.43271	52.5516	26625	82.18	11.78	3	1.24335	0.414448	195		1	2	2	5.273	1	0.055936	360470236002	8.833	1	141132	54	1	2	2	195	1072.5	2	85	1	577	3	8
11555_399	11555	399	0	1	0.395099	52.5516	33125	99.05	12.62	4	7.30035	1.82509	135	39	1	2	2	4.90527	1	0.055936	360470236001	14.167	1	57605.1	39	1	2	2	135	594	1	241.5	2	276.5	2	8
11575_399	11575	399	0	1	0.40373	52.5516	33125	99.05	12.62	4	7.30035	1.82509	0	23	1	2	1			0.055936	360470236001	14.167	1	57605.1	23	1	2	1	330	1773	2	241.5	2	276.5	2	8
11676_399	11676	399	0	1	0.443988	52.5516	26625	82.18	11.78	3	1.24335	0.414448			0					0.055936	360470236002	8.833	1	141132	42	0	2	2	150	725.5	1	85	1	577	3	8
11781_399	11781	399	0	1	0.496482	52.5516	22208	92.91	20.45	4	7.6444	1.9111		27	0					0.055936	360470240003	14.167	1	69950.2	27	0	1	2	190	1064	2	30	1	426	3	7
11826_399	11826	399	0	1	0.321982	52.5516	22208	92.91	20.45	4	7.6444	1.9111		19	1	1	1			0.055936	360470240003	14.167	1	69950.2	19	1	1	1	300	1622.5	2	30	1	426	3	7
11968_399	11968	399	0	1	0.269687	52.5516	24653	98.3	11.73	3	6.47435	2.15812			0					0.055936	360470238002	13.5	1	96708.3	34	0	1	2	390	2080.5	3	66.5	1	502.5	3	6
12007_399	12007	399	0	1	0.39513	52.5516	22208	92.91	20.45	4	7.6444	1.9111		54		2	3			0.055936	360470240003	14.167	1	69950.2	54	1	2	3	360	1939	2	30	1	426	3	7
11385_400	11385	400	0	1	0.847177	36.381	26625	82.18	11.78	3	1.24335	0.414448		27	1	1	1			0.0614641	360470236002	8.833	1	141132	27	1	1	1	480	2422	3	85	1	577	3	7
11418_400	11418	400	0	1	0.861804	36.381	23578	91.22	6.9	3	1.24335	0.414448		21	1	1				0.0614641	360470236003	13	1	98305.4	21	1	1	2	445	2229	3	52	1	517	3	8
11452_400	11452	400	0	1	0.858542	36.381	23578	91.22	6.9	3	1.24335	0.414448	160	30	1	2	1	5.07517	1	0.0614641	360470236003	13	1	98305.4	30	1	2	1	160	844	1	52	1	517	3	7
11486_400	11486	400	0	1	0.836359	36.381	23578	91.22	6.9	3	1.24335	0.414448		36	1	2	1			0.0614641	360470236003	13	1	98305.4	36	1	2	1	480	2422	3	52	1	517	3	8
11514_400	11514	400	0	1	0.739935	36.381	26625	82.18	11.78	3	1.24335	0.414448	160	22	1	2	1	5.07517	1	0.0614641	360470236002	8.833	1	141132	22	1	2	1	160	844	1	85	1	577	3	8
11522_400	11522	400	0	1	0.739935	36.381	26625	82.18	11.78	3	1.24335	0.414448	195		1	2	2	5.273	1	0.0614641	360470236002	8.833	1	141132	54	1	2	2	195	1072.5	2	85	1	577	3	8
11555_400	11555	400	0	1	0.827641	36.381	33125	99.05	12.62	4	7.30035	1.82509	135	39	1	2	2	4.90527	1	0.0614641	360470236001	14.167	1	57605.1	39	1	2	2	135	594	1	241.5	2	276.5	2	8
11575_400	11575	400	0	1	0.870615	36.381	33125	99.05	12.62	4	7.30035	1.82509	0	23	1	2	1			0.0614641	360470236001	14.167	1	57605.1	23	1	2	1	330	1773	2	241.5	2	276.5	2	8
11676_400	11676	400	0	1	0.751219	36.381	26625	82.18	11.78	3	1.24335	0.414448			0					0.0614641	360470236002	8.833	1	141132	42	0	2	2	150	725.5	1	85	1	577	3	8
11781_400	11781	400	0	1	0.714061	36.381	22208	92.91	20.45	4	7.6444	1.9111		27	0					0.0614641	360470240003	14.167	1	69950.2	27	0	1	2	190	1064	2	30	1	426	3	7
11826_400	11826	400	0	1	0.629206	36.381	22208	92.91	20.45	4	7.6444	1.9111		19	1	1	1			0.0614641	360470240003	14.167	1	69950.2	19	1	1	1	300	1622.5	2	30	1	426	3	7
11968_400	11968	400	0	1	0.576918	36.381	24653	98.3	11.73	3	6.47435	2.15812			0					0.0614641	360470238002	13.5	1	96708.3	34	0	1	2	390	2080.5	3	66.5	1	502.5	3	6
12007_400	12007	400	0	1	0.546086	36.381	22208	92.91	20.45	4	7.6444	1.9111		54		2	3			0.0614641	360470240003	14.167	1	69950.2	54	1	2	3	360	1939	2	30	1	426	3	7
40216_324	40216	324	1	4	0.778379	62.3929	52072	66.7632	47.8639	14	26.9555	1.92539	735	35	1	1	2	6.59987	3	0.0959575	530330085001	16.5	2	21705	35	1	1	2	735	2903	3		1		3	17
40420_324	40420	324	0	4	0.878488	62.3929	52072	66.7632	47.8639	14	26.9555	1.92539			0					0.0959575	530330085001	16.5	2	21705	43	0	1	1	240	1313	2		1		3	17
40687_324	40687	324	0	4	0.684465	62.3929	35016	57.0243	27.6501	15	47.8907	3.19271	100	78	1	1	1	4.60517		0.0959575	530330073002	18.167	1	16113.8	78	1	1	1	183	1049	2		1		3	15
40707_324	40707	324	0	4	0.684465	62.3929	35016	57.0243	27.6501	15	47.8907	3.19271	150	42	1	2	2	5.01064	1	0.0959575	530330073002	18.167	1	16113.8	42	1	2	2	150	725.5	1		1		3	15
40710_324	40710	324	0	4	0.684465	62.3929	35016	57.0243	27.6501	15	47.8907	3.19271		78	1	2	3			0.0959575	530330073002	18.167	1	16113.8	78	1	2	3	240	1313	2		1		3	15
40721_324	40721	324	0	4	0.727041	62.3929	35016	57.0243	27.6501	15	47.8907	3.19271		53	1	2	2			0.0959575	530330073002	18.167	1	16113.8	53	1	2	2	480	2422	3		1		3	16
42562_324	42562	324	1	4	2.48571	62.3929	150294	59.8524	7.82288	17	266.353	15.6678	420	55	1	1	2	6.04025	3	0.0959575	530330078004	16	3	6946.02	55	1	1	2	420	2176	3		3		1	24
42583_324	42583	324	0	4	0.792068	62.3929	32729	70.1895	2.62391	13	21.4187	1.64759			0					0.0959575	530330084001	17.5	1	24130.1	23	0	2	1	210	1126	2		1		3	20
42668_324	42668	324	0	4	0.787756	62.3929	32729	70.1895	2.62391	13	21.4187	1.64759	360	33	0	1	3	5.8861	2	0.0959575	530330084001	17.5	1	24130.1	33	0	1	3	360	1939	2		1		3	23
42843_324	42843	324	1	4	1.54774	62.3929	52778	61.2963	2.96296	14	31.5847	2.25605	320	52	1	1	2	5.76832	2	0.0959575	530330079002	16.833	2	15134.2	52	1	1	2	320	1732.5	2		1		3	23
40784_309	40784	309	0	4	0.999966	40.5	105662	74.8006	9.80861	20	287.199	14.36	660	35	1	2	2	6.49224	3	0.104692	530330077001	17.833	3	8213.26	35	1	2	2	660	2798.5	3		2		1	25
40846_309	40846	309	0	4	0.738543	40.5	140250	81.0142	9.31604	12	227.942	18.9951	80	48	1	1	3	4.38203	1	0.104692	530330077002	19.333	3	9436.02	48	1	1	3	80	233.5	1		3		1	17
40851_309	40851	309	0	4	0.712675	40.5	140250	81.0142	9.31604	12	227.942	18.9951	450	52	1	1	3	6.10925	3	0.104692	530330077002	19.333	3	9436.02	52	1	1	3	450	2284	3		3		1	18
40866_309	40866	309	0	4	0.691779	40.5	140250	81.0142	9.31604	12	227.942	18.9951			0					0.104692	530330077002	19.333	3	9436.02	55	0	2	3	260	1470.5	2		3		1	17
40869_309	40869	309	0	4	0.50597	40.5	140250	81.0142	9.31604	12	227.942	18.9951	240	56	1	1	2	5.48064	2	0.104692	530330077002	19.333	3	9436.02	56	1	1	2	240	1313	2		3		1	21
40947_309	40947	309	0	4	0.562061	40.5	140250	81.0142	9.31604	12	227.942	18.9951	100		1	2	2	4.60517	1	0.104692	530330077002	19.333	3	9436.02	48	1	2	2	100	360	1		3		1	22
40951_309	40951	309	0	4	0.599461	40.5	140250	81.0142	9.31604	12	227.942	18.9951	240	24	0	2	2	5.48064	2	0.104692	530330077002	19.333	3	9436.02	24	0	2	2	240	1313	2		3		1	22
42373_309	42373	309	0	4	0.18305	40.5	52778	61.2963	2.96296	14	31.5847	2.25605	240	65		2	2	5.48064	2	0.104692	530330079002	16.833	2	15134.2	65	1	2	2	240	1313	2		1		3	21
42387_309	42387	309	0	4	0.123777	40.5	52778	61.2963	2.96296	14	31.5847	2.25605	210	46	1	2	2	5.34711		0.104692	530330079002	16.833	2	15134.2	46	1	2	2	400	2137	3		1		3	25
42388_309	42388	309	1	4	0.0991025	40.5	52778	61.2963	2.96296	14	31.5847	2.25605			0					0.104692	530330079002	16.833	2	15134.2	42	0	2	3	540	2594.5	3		1		3	22
42397_309	42397	309	0	4	0.160593	40.5	52778	61.2963	2.96296	14	31.5847	2.25605	1200	58	1	1	2	7.09008	3	0.104692	530330079002	16.833	2	15134.2	58	1	1	2	1200	3061	3		1		3	24
42437_309	42437	309	0	4	0.487913	40.5	100000	59.7181	3.7092	19	38.8977	2.04725	160		1	1	3	5.07517	1	0.104692	530330077003	13.333	2	14389.2	58	1	1	3	160	844	1		2		2	28
42462_309	42462	309	0	4	0.670528	40.5	100000	59.7181	3.7092	19	38.8977	2.04725	540	42	1	2	3	6.29157	3	0.104692	530330077003	13.333	2	14389.2	42	1	2	3	540	2594.5	3		2		2	28
42463_309	42463	309	0	4	0.608589	40.5	100000	59.7181	3.7092	19	38.8977	2.04725			0	2	1			0.104692	530330077003	13.333	2	14389.2	22	0	2	1	160	844	1		2		2	25
42469_309	42469	309	0	4	0.572854	40.5	100000	59.7181	3.7092	19	38.8977	2.04725	350				3	5.85793	2	0.104692	530330077003	13.333	2	14389.2	38	1	1	3	350	1836	2		2		2	25
42470_309	42470	309	0	4	0.583356	40.5	100000	59.7181	3.7092	19	38.8977	2.04725			0					0.104692	530330077003	13.333	2	14389.2	47	0	2	2	330	1773	2		2		2	23
42491_309	42491	309	0	4	0.685658	40.5	100000	59.7181	3.7092	19	38.8977	2.04725	105	43	1	1	3	4.65396	1	0.104692	530330077003	13.333	2	14389.2	43	1	1	3	105	422	1		2		2	26
42553_309	42553	309	0	4	0.856355	40.5	150294	59.8524	7.82288	17	266.353	15.6678	950	44	0	1	2	6.85646	3	0.104692	530330078004	16	3	6946.02	44	0	1	2	950	2971.5	3		3		1	22
42559_309	42559	309	0	4	0.909376	40.5	123088	54.05	7.19152	19	74.3127	3.9112	450		1	2	3	6.10925	3	0.104692	530330078003	18	3	10955.7	28	1	2	3	450	2284	3		3		2	27
42562_309	42562	309	0	4	0.96036	40.5	150294	59.8524	7.82288	17	266.353	15.6678	420	55	1	1	2	6.04025	3	0.104692	530330078004	16	3	6946.02	55	1	1	2	420	2176	3		3		1	24
42573_309	42573	309	0	4	0.906201	40.5	150294	59.8524	7.82288	17	266.353	15.6678	100	75	1	2	3	4.60517	1	0.104692	530330078004	16	3	6946.02	75	1	2	3	100	360	1		3		1	24
42583_309	42583	309	0	4	0.77992	40.5	32729	70.1895	2.62391	13	21.4187	1.64759			0					0.104692	530330084001	17.5	1	24130.1	23	0	2	1	210	1126	2		1		3	20
42668_309	42668	309	0	4	0.848973	40.5	32729	70.1895	2.62391	13	21.4187	1.64759	360	33	0	1	3	5.8861	2	0.104692	530330084001	17.5	1	24130.1	33	0	1	3	360	1939	2		1		3	23
42701_309	42701	309	0	4	0.216896	40.5	52778	61.2963	2.96296	14	31.5847	2.25605	90	47	1	1	1	4.49981		0.104692	530330079002	16.833	2	15134.2	47	1	1	1	480	2422	3		1		3	21
42776_309	42776	309	0	4	0.69857	40.5	54688	74.0211	3.97763	15	33.8749	2.25832	720	39	1	1	3	6.57925	3	0.104692	530330086001	17.167	2	16108.3	39	1	1	3	720	2867.5	3		2		3	22
42785_309	42785	309	0	4	0.52115	40.5	54688	74.0211	3.97763	15	33.8749	2.25832	0	35	1	1	2			0.104692	530330086001	17.167	2	16108.3	35	1	1	2	360	1939	2		2		3	18
42801_309	42801	309	0	4	0.698676	40.5	54688	74.0211	3.97763	15	33.8749	2.25832	140	28	0	1	1	4.94164	1	0.104692	530330086001	17.167	2	16108.3	28	0	1	1	140	637	1		2		3	22
42811_309	42811	309	0	4	0.422439	40.5	52778	61.2963	2.96296	14	31.5847	2.25605	90	57	1	1	2	4.49981		0.104692	530330079002	16.833	2	15134.2	57	1	1	2	120	551.5	1		1		3	21
42843_309	42843	309	1	4	0.364061	40.5	52778	61.2963	2.96296	14	31.5847	2.25605	320	52	1	1	2	5.76832	2	0.104692	530330079002	16.833	2	15134.2	52	1	1	2	320	1732.5	2		1		3	23
42865_309	42865	309	0	4	0.759371	40.5	101806	67.0007	6.51396	19	70.0379	3.68621	480	35		2		6.17379	3	0.104692	530330088001	15.333	3	10955	35	1	2	3	480	2422	3		2		2	27
42918_309	42918	309	0	4	0.829512	40.5	101806	67.0007	6.51396	19	70.0379	3.68621	75	25	1	1	2	4.31749	1	0.104692	530330088001	15.333	3	10955	25	1	1	2	75	183.5	1		2		2	29
42921_309	42921	309	0	4	0.944329	40.5	101806	67.0007	6.51396	19	70.0379	3.68621	395	56	1	2	3	5.97889	2	0.104692	530330088001	15.333	3	10955	56	1	2	3	395	2108	3		2		2	27
43093_309	43093	309	0	4	0.955153	40.5	54688	74.0211	3.97763	15	33.8749	2.25832	345	27	1		2	5.84354	2	0.104692	530330086001	17.167	2	16108.3	27	1	1	2	345	1806	2		2		3	23
30271_234	30271	234	0	3	0.883832	42.1667	14688	22.453	2.5957	14	392.901	28.0643	516		0	2	2	6.24611	3	0.107565	371830509001	13.833	1	7185.23	74	0	2	2	516	2551.5	3		1		3	8
30290_234	30290	234	0	3	0.743825	42.1667	14688	22.453	2.5957	14	392.901	28.0643	240	33	0	2	3	5.48064	2	0.107565	371830509001	13.833	1	7185.23	33	0	2	3	240	1313	2		1		3	16
30317_234	30317	234	0	3	0.65892	42.1667	14688	22.453	2.5957	14	392.901	28.0643	1080	42	1	1		6.98472	3	0.107565	371830509001	13.833	1	7185.23	42	1	1	2	1080	3008	3		1		3	15
30332_234	30332	234	0	3	0.630375	42.1667	14688	22.453	2.5957	14	392.901	28.0643	90	28	0	2	2	4.49981		0.107565	371830509001	13.833	1	7185.23	28	0	2	2	140	637	1		1		3	19
30383_234	30383	234	0	3	0.915603	42.1667	16369	2.2822	14.1079	12	120.381	10.0317	300	40	1	2	2	5.70378	2	0.107565	371830509003	12.5	1	2979.53	40	1	2	2	300	1622.5	2		1		2	16
30392_234	30392	234	0	3	1.02434	42.1667	18504	2.5126	12.3618	12	123.685	10.3071	720	61	0	2	2	6.57925	3	0.107565	371830508001	17	1	7875.22	61	0	2	2	720	2867.5	3		1		3	12
30417_234	30417	234	0	3	0.562254	42.1667	16369	2.2822	14.1079	12	120.381	10.0317	90	28	1	2	3	4.49981	1	0.107565	371830509003	12.5	1	2979.53	28	1	2	3	90	284	1		1		2	16
30471_234	30471	234	0	3	0.649867	42.1667	16369	2.2822	14.1079	12	120.381	10.0317	60	38	1	2	1	4.09434	1	0.107565	371830509003	12.5	1	2979.53	38	1	2	1	60	139.5	1		1		2	14
30534_234	30534	234	0	3	1.05012	42.1667	27837	6.0086	6.0086	14	125.462	8.96154	250	28	1	1	2	5.52146	2	0.107565	371830508002	13.167	1	3139.03	28	1	1	2	250	1433.5	2		2		2	12
30572_234	30572	234	0	3	1.08173	42.1667	18504	2.5126	12.3618	12	123.685	10.3071		65	0	2	3			0.107565	371830508001	17	1	7875.22	65	0	2	3	360	1939	2		1		3	13
30586_234	30586	234	0	3	0.00759937	42.1667	17259	13.1737	11.1377	13	430.164	33.0896			0					0.107565	371830509002	12.333	1	2354.71	32	0	2	2	360	1939	2		1		2	14
30601_234	30601	234	0	3	0.251891	42.1667	17259	13.1737	11.1377	13	430.164	33.0896			0					0.107565	371830509002	12.333	1	2354.71	39	0	2	2	135	594	1		1		2	11
30612_234	30612	234	0	3	0.266885	42.1667	17259	13.1737	11.1377	13	430.164	33.0896	0	38	0	2	2			0.107565	371830509002	12.333	1	2354.71	38	0	2	2	600	2675.5	3		1		2	11
30674_234	30674	234	0	3	1.0352	42.1667	32528	31.9895	8.8482	11	446.769	40.6153	840	45	1	2	1	6.7334		0.107565	371830545001	14.833	1	1950.38	45	1	2	1	180	964.5	1		2		1	16
30674_234	30674	234	0	3	1.0352	42.1667	32528	31.9895	8.8482	11	446.769	40.6153	840	45	1	2	1	6.7334		0.107565	371830545001	14.833	1	1950.38	45	1	2	1	180	964.5	1		2		1	16
30705_234	30705	234	0	3	0.894333	42.1667	32528	31.9895	8.8482	11	446.769	40.6153	115	32	1	2	2	4.74493	1	0.107565	371830545001	14.833	1	1950.38	32	1	2	2	115	524.5	1		2		1	8
30730_234	30730	234	0	3	0.461884	42.1667	32528	31.9895	8.8482	11	446.769	40.6153	182	36	0	2	3	5.20401	1	0.107565	371830545001	14.833	1	1950.38	36	0	2	3	182	1013.5	1		2		1	9
10860_412	10860	412	0	1	0.966064	66.3095	84375	3.02	11.38	5	5.964	1.1928	480	54	0	1	2	6.17379	3	0.125793	360470734002	7.5	2	55122.6	54	0	1	2	480	2422	3	387	2	257	2	12
11167_412	11167	412	0	1	0.772041	66.3095	84375	3.02	11.38	5	5.964	1.1928			0					0.125793	360470734002	7.5	2	55122.6	55	0	1	2	420	2176	3	387	2	257	2	11
13304_412	13304	412	0	1	0.919262	66.3095	83382	2.55	13.75	6	9.91579	1.65263	370	72		1	1	5.9135	2	0.125793	360470732002	12.667	2	36167.4	72	0	1	1	370	2027.5	2	371.5	2	40.5	1	8
30765_227	30765	227	0	3	0.683552	41.6905	84844	95.6746	8.9598	12	99.7359	8.31132	270	75	1	2	3	5.59842	2	0.127314	371830504001	16.667	2	1641.25	75	1	2	3	270	1520	2		3		1	5
30773_227	30773	227	0	3	0.824472	41.6905	84844	95.6746	8.9598	12	99.7359	8.31132	600	65	1	2	3	6.39693	3	0.127314	371830504001	16.667	2	1641.25	65	1	2	3	600	2675.5	3		3		1	5
30808_227	30808	227	0	3	0.508039	41.6905	84844	95.6746	8.9598	12	99.7359	8.31132	900	71	1	1	2	6.80239	3	0.127314	371830504001	16.667	2	1641.25	71	1	1	2	900	2942.5	3		3		1	6
30811_227	30811	227	0	3	0.882589	41.6905	84844	95.6746	8.9598	12	99.7359	8.31132		64	1	1	2			0.127314	371830504001	16.667	2	1641.25	64	1	1	2	240	1313	2		3		1	6
30816_227	30816	227	0	3	0.821154	41.6905	84844	95.6746	8.9598	12	99.7359	8.31132	98	46	1	1	2	4.58497	1	0.127314	371830504001	16.667	2	1641.25	46	1	1	2	98	314.5	1		3		1	5
10668_411	10668	411	0	1	0.646822	51.2937	111429	97.55	18.41	5	2.95119	0.590238	60	56	1	1	3	4.09434		0.155763	360470752001	15.5	3	15268.3	56	1	1	3	210	1126	2	454	3	5	1	9
10766_411	10766	411	0	1	0.903846	51.2937	83125	41.28	7.93	6	5.85119	0.975199	510			2	3	6.23441	3	0.155763	360470742001	12.5	2	49953.7	41	1	2	3	510	2539.5	3	353.5	2	215.5	2	10
10784_411	10784	411	0	1	1.00289	51.2937	83125	41.28	7.93	6	5.85119	0.975199			0					0.155763	360470742001	12.5	2	49953.7	47	0	2	2	110	483	1	353.5	2	215.5	2	10
10151_388	10151	388	0	1	0.272372	46.6984	166779	83.74	5.54	12	40.3359	3.36133	110	32	1	2	3	4.70048	1	0.156949	360470049002	10.333	3	105478	32	1	2	3	110	483	1	542	3	545	3	17
10158_388	10158	388	0	1	0.245584	46.6984	166779	83.74	5.54	12	40.3359	3.36133	615	29	0	1	2	6.42162	3	0.156949	360470049002	10.333	3	105478	29	0	1	2	615	2721	3	542	3	545	3	16
10279_388	10279	388	0	1	0.15973	46.6984	190769	87.34	7.16	12	39.3589	3.27991	480	65	1	2	3	6.17379	3	0.156949	360470045002	15.5	3	46064.7	65	1	2	3	480	2422	3	575.5	3	143.5	1	17
10325_388	10325	388	0	1	0.207202	46.6984	190769	87.34	7.16	12	39.3589	3.27991			0					0.156949	360470045002	15.5	3	46064.7	31	0	1	2	80	233.5	1	575.5	3	143.5	1	17
10416_388	10416	388	0	1	0.377365	46.6984	154643	83.2	11.93	13	41.3769	3.18284	225	41	1	1	3	5.4161	2	0.156949	360470045004	16.167	3	41351	41	1	1	3	225	1190	2	517	3	118	1	17
10433_388	10433	388	0	1	0.0818594	46.6984	98194	40.63	42.66	12	48.7019	4.0585	110		0	1	2	4.70048	1	0.156949	360470049001	13.167	2	51414.4	61	0	1	2	110	483	1	406.5	3	237.5	2	16
12306_388	12306	388	0	1	0.350285	46.6984	104500	79.01	7.17	11	36.1959	3.29054	20	57	0		1	2.99573		0.156949	360470049003	8.333	3	62842.7	57	0	1	1	75	183.5	1	432	3	302	2	17
12363_388	12363	388	0	1	0.434003	46.6984	104500	79.01	7.17	11	36.1959	3.29054	900	37		1	2	6.80239	3	0.156949	360470049003	8.333	3	62842.7	37	1	1	2	900	2942.5	3	432	3	302	2	18
12386_388	12386	388	0	1	0.434351	46.6984	154412	80.23	13.67	12	37.2369	3.10308			0					0.156949	360470067005	10.667	3	62908.6	38	0	2	1	60	139.5	1	491.5	3	336.5	2	17
12411_388	12411	388	0	1	0.340375	46.6984	154412	80.23	13.67	12	37.2369	3.10308	250	61	1	2	2	5.52146	2	0.156949	360470067005	10.667	3	62908.6	61	1	2	2	250	1433.5	2	491.5	3	336.5	2	17
40947_291	40947	291	0	4	1.01347	65.25	140250	81.0142	9.31604	12	227.942	18.9951	100		1	2	2	4.60517	1	0.163618	530330077002	19.333	3	9436.02	48	1	2	2	100	360	1		3		1	22
40951_291	40951	291	0	4	0.931069	65.25	140250	81.0142	9.31604	12	227.942	18.9951	240	24	0	2	2	5.48064	2	0.163618	530330077002	19.333	3	9436.02	24	0	2	2	240	1313	2		3		1	22
42373_291	42373	291	0	4	1.03667	65.25	52778	61.2963	2.96296	14	31.5847	2.25605	240	65		2	2	5.48064	2	0.163618	530330079002	16.833	2	15134.2	65	1	2	2	240	1313	2		1		3	21
42387_291	42387	291	0	4	1.00495	65.25	52778	61.2963	2.96296	14	31.5847	2.25605	210	46	1	2	2	5.34711		0.163618	530330079002	16.833	2	15134.2	46	1	2	2	400	2137	3		1		3	25
42388_291	42388	291	0	4	1.02962	65.25	52778	61.2963	2.96296	14	31.5847	2.25605			0					0.163618	530330079002	16.833	2	15134.2	42	0	2	3	540	2594.5	3		1		3	22
42397_291	42397	291	0	4	0.968133	65.25	52778	61.2963	2.96296	14	31.5847	2.25605	1200	58	1	1	2	7.09008	3	0.163618	530330079002	16.833	2	15134.2	58	1	1	2	1200	3061	3		1		3	24
42437_291	42437	291	0	4	0.843294	65.25	100000	59.7181	3.7092	19	38.8977	2.04725	160		1	1	3	5.07517	1	0.163618	530330077003	13.333	2	14389.2	58	1	1	3	160	844	1		2		2	28
42462_291	42462	291	0	4	0.459578	65.25	100000	59.7181	3.7092	19	38.8977	2.04725	540	42	1	2	3	6.29157	3	0.163618	530330077003	13.333	2	14389.2	42	1	2	3	540	2594.5	3		2		2	28
42463_291	42463	291	0	4	0.522374	65.25	100000	59.7181	3.7092	19	38.8977	2.04725			0	2	1			0.163618	530330077003	13.333	2	14389.2	22	0	2	1	160	844	1		2		2	25
42469_291	42469	291	0	4	0.68485	65.25	100000	59.7181	3.7092	19	38.8977	2.04725	350				3	5.85793	2	0.163618	530330077003	13.333	2	14389.2	38	1	1	3	350	1836	2		2		2	25
42470_291	42470	291	0	4	0.695358	65.25	100000	59.7181	3.7092	19	38.8977	2.04725			0					0.163618	530330077003	13.333	2	14389.2	47	0	2	2	330	1773	2		2		2	23
42491_291	42491	291	0	4	0.444255	65.25	100000	59.7181	3.7092	19	38.8977	2.04725	105	43	1	1	3	4.65396	1	0.163618	530330077003	13.333	2	14389.2	43	1	1	3	105	422	1		2		2	26
42553_291	42553	291	0	4	0.966114	65.25	150294	59.8524	7.82288	17	266.353	15.6678	950	44	0	1	2	6.85646	3	0.163618	530330078004	16	3	6946.02	44	0	1	2	950	2971.5	3		3		1	22
42559_291	42559	291	0	4	0.861102	65.25	123088	54.05	7.19152	19	74.3127	3.9112	450		1	2	3	6.10925	3	0.163618	530330078003	18	3	10955.7	28	1	2	3	450	2284	3		3		2	27
42562_291	42562	291	0	4	0.970097	65.25	150294	59.8524	7.82288	17	266.353	15.6678	420	55	1	1	2	6.04025	3	0.163618	530330078004	16	3	6946.02	55	1	1	2	420	2176	3		3		1	24
42573_291	42573	291	0	4	0.892189	65.25	150294	59.8524	7.82288	17	266.353	15.6678	100	75	1	2	3	4.60517	1	0.163618	530330078004	16	3	6946.02	75	1	2	3	100	360	1		3		1	24
42622_291	42622	291	0	4	0.97472	65.25	163984	72.8896	12.8247	19	104.262	5.48747	1100	50	1	2	3	7.00307	3	0.163618	530330078002	17	3	9779.97	50	1	2	3	1100	3028	3		3		2	16
42701_291	42701	291	0	4	1.03691	65.25	52778	61.2963	2.96296	14	31.5847	2.25605	90	47	1	1	1	4.49981		0.163618	530330079002	16.833	2	15134.2	47	1	1	1	480	2422	3		1		3	21
42776_291	42776	291	0	4	0.958782	65.25	54688	74.0211	3.97763	15	33.8749	2.25832	720	39	1	1	3	6.57925	3	0.163618	530330086001	17.167	2	16108.3	39	1	1	3	720	2867.5	3		2		3	22
42801_291	42801	291	0	4	0.88989	65.25	54688	74.0211	3.97763	15	33.8749	2.25832	140	28	0	1	1	4.94164	1	0.163618	530330086001	17.167	2	16108.3	28	0	1	1	140	637	1		2		3	22
42811_291	42811	291	0	4	0.829549	65.25	52778	61.2963	2.96296	14	31.5847	2.25605	90	57	1	1	2	4.49981		0.163618	530330079002	16.833	2	15134.2	57	1	1	2	120	551.5	1		1		3	21
42843_291	42843	291	0	4	0.88766	65.25	52778	61.2963	2.96296	14	31.5847	2.25605	320	52	1	1	2	5.76832	2	0.163618	530330079002	16.833	2	15134.2	52	1	1	2	320	1732.5	2		1		3	23
42865_291	42865	291	0	4	0.369504	65.25	101806	67.0007	6.51396	19	70.0379	3.68621	480	35		2		6.17379	3	0.163618	530330088001	15.333	3	10955	35	1	2	3	480	2422	3		2		2	27
42898_291	42898	291	0	4	0.294878	65.25	101806	67.0007	6.51396	19	70.0379	3.68621	30	44	1	1	1	3.4012	1	0.163618	530330088001	15.333	3	10955	44	1	1	1	30	59.5	1		2		2	22
42904_291	42904	291	0	4	0.257919	65.25	163984	72.8896	12.8247	19	104.262	5.48747	660	34			3	6.49224	3	0.163618	530330078002	17	3	9779.97	34	0	2	3	660	2798.5	3		3		2	20
42918_291	42918	291	0	4	0.301054	65.25	101806	67.0007	6.51396	19	70.0379	3.68621	75	25	1	1	2	4.31749	1	0.163618	530330088001	15.333	3	10955	25	1	1	2	75	183.5	1		2		2	29
42921_291	42921	291	0	4	0.370443	65.25	101806	67.0007	6.51396	19	70.0379	3.68621	395	56	1	2	3	5.97889	2	0.163618	530330088001	15.333	3	10955	56	1	2	3	395	2108	3		2		2	27
42967_291	42967	291	0	4	0.620855	65.25	163984	72.8896	12.8247	19	104.262	5.48747			0					0.163618	530330078002	17	3	9779.97	32	0	2	3	110	483	1		3		2	23
43093_291	43093	291	0	4	1.0339	65.25	54688	74.0211	3.97763	15	33.8749	2.25832	345	27	1		2	5.84354	2	0.163618	530330086001	17.167	2	16108.3	27	1	1	2	345	1806	2		2		3	23
43151_291	43151	291	0	4	1.06697	65.25	27330	41.4864	15.8984	13	25.3335	1.94873	450		1	2	3	6.10925	3	0.163618	530330086003	16.167	1	14520	46	1	2	3	450	2284	3		1		3	19
43215_291	43215	291	0	4	0.461654	65.25	163984	72.8896	12.8247	19	104.262	5.48747	150	52	0	1	3	5.01064	1	0.163618	530330078002	17	3	9779.97	52	0	1	3	150	725.5	1		3		2	17
40331_310	40331	310	0	4	0.968388	47.8095	22408	56.6038	20.4568	13	23.271	1.79007	80	31	1	1	2	4.38203	1	0.165458	530330085002	14.833	1	15747.3	31	1	1	2	80	233.5	1		1		3	20
40420_310	40420	310	0	4	1.03255	47.8095	52072	66.7632	47.8639	14	26.9555	1.92539			0					0.165458	530330085001	16.5	2	21705	43	0	1	1	240	1313	2		1		3	17
40846_310	40846	310	0	4	1.0806	47.8095	140250	81.0142	9.31604	12	227.942	18.9951	80	48	1	1	3	4.38203	1	0.165458	530330077002	19.333	3	9436.02	48	1	1	3	80	233.5	1		3		1	17
40851_310	40851	310	0	4	1.05473	47.8095	140250	81.0142	9.31604	12	227.942	18.9951	450	52	1	1	3	6.10925	3	0.165458	530330077002	19.333	3	9436.02	52	1	1	3	450	2284	3		3		1	18
40866_310	40866	310	0	4	1.03384	47.8095	140250	81.0142	9.31604	12	227.942	18.9951			0					0.165458	530330077002	19.333	3	9436.02	55	0	2	3	260	1470.5	2		3		1	17
40869_310	40869	310	0	4	0.848028	47.8095	140250	81.0142	9.31604	12	227.942	18.9951	240	56	1	1	2	5.48064	2	0.165458	530330077002	19.333	3	9436.02	56	1	1	2	240	1313	2		3		1	21
40947_310	40947	310	0	4	0.90412	47.8095	140250	81.0142	9.31604	12	227.942	18.9951	100		1	2	2	4.60517	1	0.165458	530330077002	19.333	3	9436.02	48	1	2	2	100	360	1		3		1	22
40951_310	40951	310	0	4	0.94152	47.8095	140250	81.0142	9.31604	12	227.942	18.9951	240	24	0	2	2	5.48064	2	0.165458	530330077002	19.333	3	9436.02	24	0	2	2	240	1313	2		3		1	22
42373_310	42373	310	0	4	0.422744	47.8095	52778	61.2963	2.96296	14	31.5847	2.25605	240	65		2	2	5.48064	2	0.165458	530330079002	16.833	2	15134.2	65	1	2	2	240	1313	2		1		3	21
42387_310	42387	310	1	4	0.297705	47.8095	52778	61.2963	2.96296	14	31.5847	2.25605	210	46	1	2	2	5.34711		0.165458	530330079002	16.833	2	15134.2	46	1	2	2	400	2137	3		1		3	25
42388_310	42388	310	1	4	0.32238	47.8095	52778	61.2963	2.96296	14	31.5847	2.25605			0					0.165458	530330079002	16.833	2	15134.2	42	0	2	3	540	2594.5	3		1		3	22
42397_310	42397	310	0	4	0.260889	47.8095	52778	61.2963	2.96296	14	31.5847	2.25605	1200	58	1	1	2	7.09008	3	0.165458	530330079002	16.833	2	15134.2	58	1	1	2	1200	3061	3		1		3	24
42437_310	42437	310	0	4	0.798101	47.8095	100000	59.7181	3.7092	19	38.8977	2.04725	160		1	1	3	5.07517	1	0.165458	530330077003	13.333	2	14389.2	58	1	1	3	160	844	1		2		2	28
42462_310	42462	310	0	4	0.683496	47.8095	100000	59.7181	3.7092	19	38.8977	2.04725	540	42	1	2	3	6.29157	3	0.165458	530330077003	13.333	2	14389.2	42	1	2	3	540	2594.5	3		2		2	28
42463_310	42463	310	0	4	0.745658	47.8095	100000	59.7181	3.7092	19	38.8977	2.04725			0	2	1			0.165458	530330077003	13.333	2	14389.2	22	0	2	1	160	844	1		2		2	25
42469_310	42469	310	0	4	0.883043	47.8095	100000	59.7181	3.7092	19	38.8977	2.04725	350				3	5.85793	2	0.165458	530330077003	13.333	2	14389.2	38	1	1	3	350	1836	2		2		2	25
42470_310	42470	310	0	4	0.89355	47.8095	100000	59.7181	3.7092	19	38.8977	2.04725			0					0.165458	530330077003	13.333	2	14389.2	47	0	2	2	330	1773	2		2		2	23
42491_310	42491	310	0	4	0.62889	47.8095	100000	59.7181	3.7092	19	38.8977	2.04725	105	43	1	1	3	4.65396	1	0.165458	530330077003	13.333	2	14389.2	43	1	1	3	105	422	1		2		2	26
42583_310	42583	310	0	4	0.717907	47.8095	32729	70.1895	2.62391	13	21.4187	1.64759			0					0.165458	530330084001	17.5	1	24130.1	23	0	2	1	210	1126	2		1		3	20
42668_310	42668	310	0	4	0.699266	47.8095	32729	70.1895	2.62391	13	21.4187	1.64759	360	33	0	1	3	5.8861	2	0.165458	530330084001	17.5	1	24130.1	33	0	1	3	360	1939	2		1		3	23
42701_310	42701	310	1	4	0.180626	47.8095	52778	61.2963	2.96296	14	31.5847	2.25605	90	47	1	1	1	4.49981		0.165458	530330079002	16.833	2	15134.2	47	1	1	1	480	2422	3		1		3	21
42776_310	42776	310	0	4	0.412913	47.8095	54688	74.0211	3.97763	15	33.8749	2.25832	720	39	1	1	3	6.57925	3	0.165458	530330086001	17.167	2	16108.3	39	1	1	3	720	2867.5	3		2		3	22
42785_310	42785	310	0	4	0.238861	47.8095	54688	74.0211	3.97763	15	33.8749	2.25832	0	35	1	1	2			0.165458	530330086001	17.167	2	16108.3	35	1	1	2	360	1939	2		2		3	18
42801_310	42801	310	0	4	0.390985	47.8095	54688	74.0211	3.97763	15	33.8749	2.25832	140	28	0	1	1	4.94164	1	0.165458	530330086001	17.167	2	16108.3	28	0	1	1	140	637	1		2		3	22
42811_310	42811	310	1	4	0.23627	47.8095	52778	61.2963	2.96296	14	31.5847	2.25605	90	57	1	1	2	4.49981		0.165458	530330079002	16.833	2	15134.2	57	1	1	2	120	551.5	1		1		3	21
42843_310	42843	310	1	4	0.177221	47.8095	52778	61.2963	2.96296	14	31.5847	2.25605	320	52	1	1	2	5.76832	2	0.165458	530330079002	16.833	2	15134.2	52	1	1	2	320	1732.5	2		1		3	23
42865_310	42865	310	0	4	0.701919	47.8095	101806	67.0007	6.51396	19	70.0379	3.68621	480	35		2		6.17379	3	0.165458	530330088001	15.333	3	10955	35	1	2	3	480	2422	3		2		2	27
42898_310	42898	310	0	4	1.00953	47.8095	101806	67.0007	6.51396	19	70.0379	3.68621	30	44	1	1	1	3.4012	1	0.165458	530330088001	15.333	3	10955	44	1	1	1	30	59.5	1		2		2	22
42918_310	42918	310	0	4	0.773215	47.8095	101806	67.0007	6.51396	19	70.0379	3.68621	75	25	1	1	2	4.31749	1	0.165458	530330088001	15.333	3	10955	25	1	1	2	75	183.5	1		2		2	29
42921_310	42921	310	0	4	0.888032	47.8095	101806	67.0007	6.51396	19	70.0379	3.68621	395	56	1	2	3	5.97889	2	0.165458	530330088001	15.333	3	10955	56	1	2	3	395	2108	3		2		2	27
43026_310	43026	310	0	4	1.05354	47.8095	27330	41.4864	15.8984	13	25.3335	1.94873	182		1	2	1	5.20401	1	0.165458	530330086003	16.167	1	14520	56	1	2	1	182	1013.5	1		1		3	22
43041_310	43041	310	0	4	0.989937	47.8095	27330	41.4864	15.8984	13	25.3335	1.94873	390	34	0	1	2	5.96615	2	0.165458	530330086003	16.167	1	14520	34	0	1	2	390	2080.5	3		1		3	22
43093_310	43093	310	0	4	0.690424	47.8095	54688	74.0211	3.97763	15	33.8749	2.25832	345	27	1		2	5.84354	2	0.165458	530330086001	17.167	2	16108.3	27	1	1	2	345	1806	2		2		3	23
43151_310	43151	310	0	4	0.791807	47.8095	27330	41.4864	15.8984	13	25.3335	1.94873	450		1	2	3	6.10925	3	0.165458	530330086003	16.167	1	14520	46	1	2	3	450	2284	3		1		3	19
43223_310	43223	310	0	4	0.99863	47.8095	41905	57.5744	0.631199	16	28.8143	1.80089	210	45	1	2	2	5.34711		0.165458	530330086002	18	2	21839.2	45	1	2	2	300	1622.5	2		1		3	20
40216_313	40216	313	0	4	0.634525	46.5317	52072	66.7632	47.8639	14	26.9555	1.92539	735	35	1	1	2	6.59987	3	0.167962	530330085001	16.5	2	21705	35	1	1	2	735	2903	3		1		3	17
40331_313	40331	313	0	4	0.379894	46.5317	22408	56.6038	20.4568	13	23.271	1.79007	80	31	1	1	2	4.38203	1	0.167962	530330085002	14.833	1	15747.3	31	1	1	2	80	233.5	1		1		3	20
40420_313	40420	313	0	4	0.523368	46.5317	52072	66.7632	47.8639	14	26.9555	1.92539			0					0.167962	530330085001	16.5	2	21705	43	0	1	1	240	1313	2		1		3	17
42373_313	42373	313	0	4	1.0088	46.5317	52778	61.2963	2.96296	14	31.5847	2.25605	240	65		2	2	5.48064	2	0.167962	530330079002	16.833	2	15134.2	65	1	2	2	240	1313	2		1		3	21
42387_313	42387	313	0	4	0.906263	46.5317	52778	61.2963	2.96296	14	31.5847	2.25605	210	46	1	2	2	5.34711		0.167962	530330079002	16.833	2	15134.2	46	1	2	2	400	2137	3		1		3	25
42388_313	42388	313	0	4	0.924842	46.5317	52778	61.2963	2.96296	14	31.5847	2.25605			0					0.167962	530330079002	16.833	2	15134.2	42	0	2	3	540	2594.5	3		1		3	22
42397_313	42397	313	0	4	0.869447	46.5317	52778	61.2963	2.96296	14	31.5847	2.25605	1200	58	1	1	2	7.09008	3	0.167962	530330079002	16.833	2	15134.2	58	1	1	2	1200	3061	3		1		3	24
42583_313	42583	313	0	4	0.795038	46.5317	32729	70.1895	2.62391	13	21.4187	1.64759			0					0.167962	530330084001	17.5	1	24130.1	23	0	2	1	210	1126	2		1		3	20
42668_313	42668	313	0	4	0.752188	46.5317	32729	70.1895	2.62391	13	21.4187	1.64759	360	33	0	1	3	5.8861	2	0.167962	530330084001	17.5	1	24130.1	33	0	1	3	360	1939	2		1		3	23
42701_313	42701	313	0	4	0.795044	46.5317	52778	61.2963	2.96296	14	31.5847	2.25605	90	47	1	1	1	4.49981		0.167962	530330079002	16.833	2	15134.2	47	1	1	1	480	2422	3		1		3	21
42776_313	42776	313	0	4	0.252246	46.5317	54688	74.0211	3.97763	15	33.8749	2.25832	720	39	1	1	3	6.57925	3	0.167962	530330086001	17.167	2	16108.3	39	1	1	3	720	2867.5	3		2		3	22
42785_313	42785	313	0	4	0.429666	46.5317	54688	74.0211	3.97763	15	33.8749	2.25832	0	35	1	1	2			0.167962	530330086001	17.167	2	16108.3	35	1	1	2	360	1939	2		2		3	18
42801_313	42801	313	0	4	0.274689	46.5317	54688	74.0211	3.97763	15	33.8749	2.25832	140	28	0	1	1	4.94164	1	0.167962	530330086001	17.167	2	16108.3	28	0	1	1	140	637	1		2		3	22
42811_313	42811	313	0	4	0.611392	46.5317	52778	61.2963	2.96296	14	31.5847	2.25605	90	57	1	1	2	4.49981		0.167962	530330079002	16.833	2	15134.2	57	1	1	2	120	551.5	1		1		3	21
42843_313	42843	313	0	4	0.670018	46.5317	52778	61.2963	2.96296	14	31.5847	2.25605	320	52	1	1	2	5.76832	2	0.167962	530330079002	16.833	2	15134.2	52	1	1	2	320	1732.5	2		1		3	23
42865_313	42865	313	0	4	0.967891	46.5317	101806	67.0007	6.51396	19	70.0379	3.68621	480	35		2		6.17379	3	0.167962	530330088001	15.333	3	10955	35	1	2	3	480	2422	3		2		2	27
43026_313	43026	313	0	4	0.391277	46.5317	27330	41.4864	15.8984	13	25.3335	1.94873	182		1	2	1	5.20401	1	0.167962	530330086003	16.167	1	14520	56	1	2	1	182	1013.5	1		1		3	22
43041_313	43041	313	0	4	0.363135	46.5317	27330	41.4864	15.8984	13	25.3335	1.94873	390	34	0	1	2	5.96615	2	0.167962	530330086003	16.167	1	14520	34	0	1	2	390	2080.5	3		1		3	22
43093_313	43093	313	0	4	0.117427	46.5317	54688	74.0211	3.97763	15	33.8749	2.25832	345	27	1		2	5.84354	2	0.167962	530330086001	17.167	2	16108.3	27	1	1	2	345	1806	2		2		3	23
43151_313	43151	313	0	4	0.461909	46.5317	27330	41.4864	15.8984	13	25.3335	1.94873	450		1	2	3	6.10925	3	0.167962	530330086003	16.167	1	14520	46	1	2	3	450	2284	3		1		3	19
43223_313	43223	313	0	4	0.336367	46.5317	41905	57.5744	0.631199	16	28.8143	1.80089	210	45	1	2	2	5.34711		0.167962	530330086002	18	2	21839.2	45	1	2	2	300	1622.5	2		1		3	20
40743_282	40743	282	0	4	0.949206	38.4524	201200	79.2709	25.9471	14	295.842	21.1315			0					0.187331	530330063004	15.833	3	3234.73	35	0	2	2	660	2798.5	3		3		1	16
40784_282	40784	282	0	4	0.725513	38.4524	105662	74.8006	9.80861	20	287.199	14.36	660	35	1	2	2	6.49224	3	0.187331	530330077001	17.833	3	8213.26	35	1	2	2	660	2798.5	3		2		1	25
40851_282	40851	282	0	4	0.949548	38.4524	140250	81.0142	9.31604	12	227.942	18.9951	450	52	1	1	3	6.10925	3	0.187331	530330077002	19.333	3	9436.02	52	1	1	3	450	2284	3		3		1	18
40869_282	40869	282	0	4	0.982574	38.4524	140250	81.0142	9.31604	12	227.942	18.9951	240	56	1	1	2	5.48064	2	0.187331	530330077002	19.333	3	9436.02	56	1	1	2	240	1313	2		3		1	21
40927_282	40927	282	0	4	0.276001	38.4524	150294	59.8524	7.82288	17	266.353	15.6678	300	61	1	2	3	5.70378	2	0.187331	530330078004	16	3	6946.02	61	1	2	3	300	1622.5	2		3		1	17
40935_282	40935	282	0	4	0.291616	38.4524	150294	59.8524	7.82288	17	266.353	15.6678			0					0.187331	530330078004	16	3	6946.02	63	0	1	2	300	1622.5	2		3		1	16
40947_282	40947	282	0	4	0.801892	38.4524	140250	81.0142	9.31604	12	227.942	18.9951	100		1	2	2	4.60517	1	0.187331	530330077002	19.333	3	9436.02	48	1	2	2	100	360	1		3		1	22
40951_282	40951	282	0	4	0.719485	38.4524	140250	81.0142	9.31604	12	227.942	18.9951	240	24	0	2	2	5.48064	2	0.187331	530330077002	19.333	3	9436.02	24	0	2	2	240	1313	2		3		1	22
42437_282	42437	282	0	4	0.773383	38.4524	100000	59.7181	3.7092	19	38.8977	2.04725	160		1	1	3	5.07517	1	0.187331	530330077003	13.333	2	14389.2	58	1	1	3	160	844	1		2		2	28
42462_282	42462	282	0	4	0.904797	38.4524	100000	59.7181	3.7092	19	38.8977	2.04725	540	42	1	2	3	6.29157	3	0.187331	530330077003	13.333	2	14389.2	42	1	2	3	540	2594.5	3		2		2	28
42463_282	42463	282	0	4	0.844039	38.4524	100000	59.7181	3.7092	19	38.8977	2.04725			0	2	1			0.187331	530330077003	13.333	2	14389.2	22	0	2	1	160	844	1		2		2	25
42469_282	42469	282	0	4	0.688908	38.4524	100000	59.7181	3.7092	19	38.8977	2.04725	350				3	5.85793	2	0.187331	530330077003	13.333	2	14389.2	38	1	1	3	350	1836	2		2		2	25
42470_282	42470	282	0	4	0.6784	38.4524	100000	59.7181	3.7092	19	38.8977	2.04725			0					0.187331	530330077003	13.333	2	14389.2	47	0	2	2	330	1773	2		2		2	23
42491_282	42491	282	0	4	0.959111	38.4524	100000	59.7181	3.7092	19	38.8977	2.04725	105	43	1	1	3	4.65396	1	0.187331	530330077003	13.333	2	14389.2	43	1	1	3	105	422	1		2		2	26
42553_282	42553	282	0	4	0.307013	38.4524	150294	59.8524	7.82288	17	266.353	15.6678	950	44	0	1	2	6.85646	3	0.187331	530330078004	16	3	6946.02	44	0	1	2	950	2971.5	3		3		1	22
42559_282	42559	282	0	4	0.382106	38.4524	123088	54.05	7.19152	19	74.3127	3.9112	450		1	2	3	6.10925	3	0.187331	530330078003	18	3	10955.7	28	1	2	3	450	2284	3		3		2	27
42562_282	42562	282	0	4	0.281686	38.4524	150294	59.8524	7.82288	17	266.353	15.6678	420	55	1	1	2	6.04025	3	0.187331	530330078004	16	3	6946.02	55	1	1	2	420	2176	3		3		1	24
42573_282	42573	282	0	4	0.348092	38.4524	150294	59.8524	7.82288	17	266.353	15.6678	100	75	1	2	3	4.60517	1	0.187331	530330078004	16	3	6946.02	75	1	2	3	100	360	1		3		1	24
42622_282	42622	282	0	4	0.384598	38.4524	163984	72.8896	12.8247	19	104.262	5.48747	1100	50	1	2	3	7.00307	3	0.187331	530330078002	17	3	9779.97	50	1	2	3	1100	3028	3		3		2	16
42898_282	42898	282	0	4	0.945397	38.4524	101806	67.0007	6.51396	19	70.0379	3.68621	30	44	1	1	1	3.4012	1	0.187331	530330088001	15.333	3	10955	44	1	1	1	30	59.5	1		2		2	22
42904_282	42904	282	0	4	0.987098	38.4524	163984	72.8896	12.8247	19	104.262	5.48747	660	34			3	6.49224	3	0.187331	530330078002	17	3	9779.97	34	0	2	3	660	2798.5	3		3		2	20
42918_282	42918	282	0	4	0.94362	38.4524	101806	67.0007	6.51396	19	70.0379	3.68621	75	25	1	1	2	4.31749	1	0.187331	530330088001	15.333	3	10955	25	1	1	2	75	183.5	1		2		2	29
42921_282	42921	282	0	4	0.871889	38.4524	101806	67.0007	6.51396	19	70.0379	3.68621	395	56	1	2	3	5.97889	2	0.187331	530330088001	15.333	3	10955	56	1	2	3	395	2108	3		2		2	27
42967_282	42967	282	0	4	0.663842	38.4524	163984	72.8896	12.8247	19	104.262	5.48747			0					0.187331	530330078002	17	3	9779.97	32	0	2	3	110	483	1		3		2	23
43215_282	43215	282	0	4	1.02191	38.4524	163984	72.8896	12.8247	19	104.262	5.48747	150	52	0	1	3	5.01064	1	0.187331	530330078002	17	3	9779.97	52	0	1	3	150	725.5	1		3		2	17
10766_414	10766	414	0	1	0.893041	45.1468	83125	41.28	7.93	6	5.85119	0.975199	510			2	3	6.23441	3	0.190987	360470742001	12.5	2	49953.7	41	1	2	3	510	2539.5	3	353.5	2	215.5	2	10
10784_414	10784	414	0	1	0.969712	45.1468	83125	41.28	7.93	6	5.85119	0.975199			0					0.190987	360470742001	12.5	2	49953.7	47	0	2	2	110	483	1	353.5	2	215.5	2	10
10860_414	10860	414	0	1	0.726967	45.1468	84375	3.02	11.38	5	5.964	1.1928	480	54	0	1	2	6.17379	3	0.190987	360470734002	7.5	2	55122.6	54	0	1	2	480	2422	3	387	2	257	2	12
10874_414	10874	414	0	1	0.531527	45.1468	82083	1.39	18.22	6	9.063	1.5105		43						0.190987	360470734001	14.833	2	28700.1	43	1	2	2	500	2523	3	330.5	2	27.5	1	9
10931_414	10931	414	0	1	0.518267	45.1468	82083	1.39	18.22	6	9.063	1.5105	10	58	0	1	2	2.30259	1	0.190987	360470734001	14.833	2	28700.1	58	0	1	2	10	21	1	330.5	2	27.5	1	9
11167_414	11167	414	0	1	0.667707	45.1468	84375	3.02	11.38	5	5.964	1.1928			0					0.190987	360470734002	7.5	2	55122.6	55	0	1	2	420	2176	3	387	2	257	2	11
13304_414	13304	414	0	1	0.331253	45.1468	83382	2.55	13.75	6	9.91579	1.65263	370	72		1	1	5.9135	2	0.190987	360470732002	12.667	2	36167.4	72	0	1	1	370	2027.5	2	371.5	2	40.5	1	8
10860_416	10860	416	0	1	0.979417	53.1111	84375	3.02	11.38	5	5.964	1.1928	480	54	0	1	2	6.17379	3	0.21229	360470734002	7.5	2	55122.6	54	0	1	2	480	2422	3	387	2	257	2	12
10874_416	10874	416	0	1	0.767058	53.1111	82083	1.39	18.22	6	9.063	1.5105		43						0.21229	360470734001	14.833	2	28700.1	43	1	2	2	500	2523	3	330.5	2	27.5	1	9
10931_416	10931	416	0	1	0.753798	53.1111	82083	1.39	18.22	6	9.063	1.5105	10	58	0	1	2	2.30259	1	0.21229	360470734001	14.833	2	28700.1	58	0	1	2	10	21	1	330.5	2	27.5	1	9
11167_416	11167	416	0	1	1.01765	53.1111	84375	3.02	11.38	5	5.964	1.1928			0					0.21229	360470734002	7.5	2	55122.6	55	0	1	2	420	2176	3	387	2	257	2	11
13304_416	13304	416	0	1	0.704324	53.1111	83382	2.55	13.75	6	9.91579	1.65263	370	72		1	1	5.9135	2	0.21229	360470732002	12.667	2	36167.4	72	0	1	1	370	2027.5	2	371.5	2	40.5	1	8
40216_332	40216	332	1	4	0.665376	30.0714	52072	66.7632	47.8639	14	26.9555	1.92539	735	35	1	1	2	6.59987	3	0.216973	530330085001	16.5	2	21705	35	1	1	2	735	2903	3		1		3	17
40216_332	40216	332	1	4	0.665376	30.0714	52072	66.7632	47.8639	14	26.9555	1.92539	735	35	1	1	2	6.59987	3	0.216973	530330085001	16.5	2	21705	35	1	1	2	735	2903	3		1		3	17
40331_332	40331	332	0	4	0.548521	30.0714	22408	56.6038	20.4568	13	23.271	1.79007	80	31	1	1	2	4.38203	1	0.216973	530330085002	14.833	1	15747.3	31	1	1	2	80	233.5	1		1		3	20
40420_332	40420	332	0	4	0.513892	30.0714	52072	66.7632	47.8639	14	26.9555	1.92539			0					0.216973	530330085001	16.5	2	21705	43	0	1	1	240	1313	2		1		3	17
40687_332	40687	332	0	4	0.761882	30.0714	35016	57.0243	27.6501	15	47.8907	3.19271	100	78	1	1	1	4.60517		0.216973	530330073002	18.167	1	16113.8	78	1	1	1	183	1049	2		1		3	15
40707_332	40707	332	0	4	0.761882	30.0714	35016	57.0243	27.6501	15	47.8907	3.19271	150	42	1	2	2	5.01064	1	0.216973	530330073002	18.167	1	16113.8	42	1	2	2	150	725.5	1		1		3	15
40710_332	40710	332	0	4	0.761882	30.0714	35016	57.0243	27.6501	15	47.8907	3.19271		78	1	2	3			0.216973	530330073002	18.167	1	16113.8	78	1	2	3	240	1313	2		1		3	15
40721_332	40721	332	0	4	0.694966	30.0714	35016	57.0243	27.6501	15	47.8907	3.19271		53	1	2	2			0.216973	530330073002	18.167	1	16113.8	53	1	2	2	480	2422	3		1		3	16
42387_332	42387	332	0	4	1.02716	30.0714	52778	61.2963	2.96296	14	31.5847	2.25605	210	46	1	2	2	5.34711		0.216973	530330079002	16.833	2	15134.2	46	1	2	2	400	2137	3		1		3	25
42388_332	42388	332	0	4	1.00355	30.0714	52778	61.2963	2.96296	14	31.5847	2.25605			0					0.216973	530330079002	16.833	2	15134.2	42	0	2	3	540	2594.5	3		1		3	22
42397_332	42397	332	0	4	0.990341	30.0714	52778	61.2963	2.96296	14	31.5847	2.25605	1200	58	1	1	2	7.09008	3	0.216973	530330079002	16.833	2	15134.2	58	1	1	2	1200	3061	3		1		3	24
42583_332	42583	332	0	4	0.335012	30.0714	32729	70.1895	2.62391	13	21.4187	1.64759			0					0.216973	530330084001	17.5	1	24130.1	23	0	2	1	210	1126	2		1		3	20
42668_332	42668	332	0	4	0.257975	30.0714	32729	70.1895	2.62391	13	21.4187	1.64759	360	33	0	1	3	5.8861	2	0.216973	530330084001	17.5	1	24130.1	33	0	1	3	360	1939	2		1		3	23
42701_332	42701	332	0	4	0.873759	30.0714	52778	61.2963	2.96296	14	31.5847	2.25605	90	47	1	1	1	4.49981		0.216973	530330079002	16.833	2	15134.2	47	1	1	1	480	2422	3		1		3	21
42776_332	42776	332	0	4	0.74275	30.0714	54688	74.0211	3.97763	15	33.8749	2.25832	720	39	1	1	3	6.57925	3	0.216973	530330086001	17.167	2	16108.3	39	1	1	3	720	2867.5	3		2		3	22
42785_332	42785	332	0	4	0.655068	30.0714	54688	74.0211	3.97763	15	33.8749	2.25832	0	35	1	1	2			0.216973	530330086001	17.167	2	16108.3	35	1	1	2	360	1939	2		2		3	18
42801_332	42801	332	0	4	0.765194	30.0714	54688	74.0211	3.97763	15	33.8749	2.25832	140	28	0	1	1	4.94164	1	0.216973	530330086001	17.167	2	16108.3	28	0	1	1	140	637	1		2		3	22
42811_332	42811	332	0	4	0.955408	30.0714	52778	61.2963	2.96296	14	31.5847	2.25605	90	57	1	1	2	4.49981		0.216973	530330079002	16.833	2	15134.2	57	1	1	2	120	551.5	1		1		3	21
42843_332	42843	332	0	4	0.906673	30.0714	52778	61.2963	2.96296	14	31.5847	2.25605	320	52	1	1	2	5.76832	2	0.216973	530330079002	16.833	2	15134.2	52	1	1	2	320	1732.5	2		1		3	23
43026_332	43026	332	0	4	0.824267	30.0714	27330	41.4864	15.8984	13	25.3335	1.94873	182		1	2	1	5.20401	1	0.216973	530330086003	16.167	1	14520	56	1	2	1	182	1013.5	1		1		3	22
43041_332	43041	332	0	4	0.889499	30.0714	27330	41.4864	15.8984	13	25.3335	1.94873	390	34	0	1	2	5.96615	2	0.216973	530330086003	16.167	1	14520	34	0	1	2	390	2080.5	3		1		3	22
43093_332	43093	332	0	4	0.771252	30.0714	54688	74.0211	3.97763	15	33.8749	2.25832	345	27	1		2	5.84354	2	0.216973	530330086001	17.167	2	16108.3	27	1	1	2	345	1806	2		2		3	23
43151_332	43151	332	0	4	1.0535	30.0714	27330	41.4864	15.8984	13	25.3335	1.94873	450		1	2	3	6.10925	3	0.216973	530330086003	16.167	1	14520	46	1	2	3	450	2284	3		1		3	19
43223_332	43223	332	0	4	0.685291	30.0714	41905	57.5744	0.631199	16	28.8143	1.80089	210	45	1	2	2	5.34711		0.216973	530330086002	18	2	21839.2	45	1	2	2	300	1622.5	2		1		3	20
40687_330	40687	330	0	4	0.560315	56.4405	35016	57.0243	27.6501	15	47.8907	3.19271	100	78	1	1	1	4.60517		0.220517	530330073002	18.167	1	16113.8	78	1	1	1	183	1049	2		1		3	15
40707_330	40707	330	0	4	0.560315	56.4405	35016	57.0243	27.6501	15	47.8907	3.19271	150	42	1	2	2	5.01064	1	0.220517	530330073002	18.167	1	16113.8	42	1	2	2	150	725.5	1		1		3	15
40710_330	40710	330	0	4	0.560315	56.4405	35016	57.0243	27.6501	15	47.8907	3.19271		78	1	2	3			0.220517	530330073002	18.167	1	16113.8	78	1	2	3	240	1313	2		1		3	15
40721_330	40721	330	0	4	0.381248	56.4405	35016	57.0243	27.6501	15	47.8907	3.19271		53	1	2	2			0.220517	530330073002	18.167	1	16113.8	53	1	2	2	480	2422	3		1		3	16
42583_330	42583	330	0	4	0.404805	56.4405	32729	70.1895	2.62391	13	21.4187	1.64759			0					0.220517	530330084001	17.5	1	24130.1	23	0	2	1	210	1126	2		1		3	20
42668_330	42668	330	0	4	0.426012	56.4405	32729	70.1895	2.62391	13	21.4187	1.64759	360	33	0	1	3	5.8861	2	0.220517	530330084001	17.5	1	24130.1	33	0	1	3	360	1939	2		1		3	23
42785_330	42785	330	0	4	1.00841	56.4405	54688	74.0211	3.97763	15	33.8749	2.25832	0	35	1	1	2			0.220517	530330086001	17.167	2	16108.3	35	1	1	2	360	1939	2		2		3	18
40687_338	40687	338	0	4	0.588755	50.8849	35016	57.0243	27.6501	15	47.8907	3.19271	100	78	1	1	1	4.60517		0.247554	530330073002	18.167	1	16113.8	78	1	1	1	183	1049	2		1		3	15
40707_338	40707	338	0	4	0.588755	50.8849	35016	57.0243	27.6501	15	47.8907	3.19271	150	42	1	2	2	5.01064	1	0.247554	530330073002	18.167	1	16113.8	42	1	2	2	150	725.5	1		1		3	15
40710_338	40710	338	0	4	0.588755	50.8849	35016	57.0243	27.6501	15	47.8907	3.19271		78	1	2	3			0.247554	530330073002	18.167	1	16113.8	78	1	2	3	240	1313	2		1		3	15
40721_338	40721	338	0	4	0.409682	50.8849	35016	57.0243	27.6501	15	47.8907	3.19271		53	1	2	2			0.247554	530330073002	18.167	1	16113.8	53	1	2	2	480	2422	3		1		3	16
42583_338	42583	338	0	4	0.545645	50.8849	32729	70.1895	2.62391	13	21.4187	1.64759			0					0.247554	530330084001	17.5	1	24130.1	23	0	2	1	210	1126	2		1		3	20
42668_338	42668	338	0	4	0.566852	50.8849	32729	70.1895	2.62391	13	21.4187	1.64759	360	33	0	1	3	5.8861	2	0.247554	530330084001	17.5	1	24130.1	33	0	1	3	360	1939	2		1		3	23
40743_304	40743	304	0	4	0.506703	37.2262	201200	79.2709	25.9471	14	295.842	21.1315			0					0.249789	530330063004	15.833	3	3234.73	35	0	2	2	660	2798.5	3		3		1	16
40784_304	40784	304	0	4	0.303583	37.2262	105662	74.8006	9.80861	20	287.199	14.36	660	35	1	2	2	6.49224	3	0.249789	530330077001	17.833	3	8213.26	35	1	2	2	660	2798.5	3		2		1	25
40846_304	40846	304	0	4	0.263555	37.2262	140250	81.0142	9.31604	12	227.942	18.9951	80	48	1	1	3	4.38203	1	0.249789	530330077002	19.333	3	9436.02	48	1	1	3	80	233.5	1		3		1	17
40851_304	40851	304	0	4	0.142089	37.2262	140250	81.0142	9.31604	12	227.942	18.9951	450	52	1	1	3	6.10925	3	0.249789	530330077002	19.333	3	9436.02	52	1	1	3	450	2284	3		3		1	18
40866_304	40866	304	0	4	0.321945	37.2262	140250	81.0142	9.31604	12	227.942	18.9951			0					0.249789	530330077002	19.333	3	9436.02	55	0	2	3	260	1470.5	2		3		1	17
40869_304	40869	304	1	4	0.300054	37.2262	140250	81.0142	9.31604	12	227.942	18.9951	240	56	1	1	2	5.48064	2	0.249789	530330077002	19.333	3	9436.02	56	1	1	2	240	1313	2		3		1	21
40927_304	40927	304	0	4	0.531459	37.2262	150294	59.8524	7.82288	17	266.353	15.6678	300	61	1	2	3	5.70378	2	0.249789	530330078004	16	3	6946.02	61	1	2	3	300	1622.5	2		3		1	17
40935_304	40935	304	0	4	0.683427	37.2262	150294	59.8524	7.82288	17	266.353	15.6678			0					0.249789	530330078004	16	3	6946.02	63	0	1	2	300	1622.5	2		3		1	16
40947_304	40947	304	0	4	0.199541	37.2262	140250	81.0142	9.31604	12	227.942	18.9951	100		1	2	2	4.60517	1	0.249789	530330077002	19.333	3	9436.02	48	1	2	2	100	360	1		3		1	22
40951_304	40951	304	0	4	0.16365	37.2262	140250	81.0142	9.31604	12	227.942	18.9951	240	24	0	2	2	5.48064	2	0.249789	530330077002	19.333	3	9436.02	24	0	2	2	240	1313	2		3		1	22
42373_304	42373	304	0	4	0.730968	37.2262	52778	61.2963	2.96296	14	31.5847	2.25605	240	65		2	2	5.48064	2	0.249789	530330079002	16.833	2	15134.2	65	1	2	2	240	1313	2		1		3	21
42387_304	42387	304	0	4	0.837589	37.2262	52778	61.2963	2.96296	14	31.5847	2.25605	210	46	1	2	2	5.34711		0.249789	530330079002	16.833	2	15134.2	46	1	2	2	400	2137	3		1		3	25
42388_304	42388	304	0	4	0.812909	37.2262	52778	61.2963	2.96296	14	31.5847	2.25605			0					0.249789	530330079002	16.833	2	15134.2	42	0	2	3	540	2594.5	3		1		3	22
42397_304	42397	304	0	4	0.874406	37.2262	52778	61.2963	2.96296	14	31.5847	2.25605	1200	58	1	1	2	7.09008	3	0.249789	530330079002	16.833	2	15134.2	58	1	1	2	1200	3061	3		1		3	24
42437_304	42437	304	0	4	0.494798	37.2262	100000	59.7181	3.7092	19	38.8977	2.04725	160		1	1	3	5.07517	1	0.249789	530330077003	13.333	2	14389.2	58	1	1	3	160	844	1		2		2	28
42462_304	42462	304	0	4	0.651762	37.2262	100000	59.7181	3.7092	19	38.8977	2.04725	540	42	1	2	3	6.29157	3	0.249789	530330077003	13.333	2	14389.2	42	1	2	3	540	2594.5	3		2		2	28
42463_304	42463	304	0	4	0.58896	37.2262	100000	59.7181	3.7092	19	38.8977	2.04725			0	2	1			0.249789	530330077003	13.333	2	14389.2	22	0	2	1	160	844	1		2		2	25
42469_304	42469	304	0	4	0.426366	37.2262	100000	59.7181	3.7092	19	38.8977	2.04725	350				3	5.85793	2	0.249789	530330077003	13.333	2	14389.2	38	1	1	3	350	1836	2		2		2	25
42470_304	42470	304	0	4	0.415859	37.2262	100000	59.7181	3.7092	19	38.8977	2.04725			0					0.249789	530330077003	13.333	2	14389.2	47	0	2	2	330	1773	2		2		2	23
42491_304	42491	304	0	4	0.706362	37.2262	100000	59.7181	3.7092	19	38.8977	2.04725	105	43	1	1	3	4.65396	1	0.249789	530330077003	13.333	2	14389.2	43	1	1	3	105	422	1		2		2	26
42553_304	42553	304	0	4	0.519572	37.2262	150294	59.8524	7.82288	17	266.353	15.6678	950	44	0	1	2	6.85646	3	0.249789	530330078004	16	3	6946.02	44	0	1	2	950	2971.5	3		3		1	22
42559_304	42559	304	0	4	0.725792	37.2262	123088	54.05	7.19152	19	74.3127	3.9112	450		1	2	3	6.10925	3	0.249789	530330078003	18	3	10955.7	28	1	2	3	450	2284	3		3		2	27
42562_304	42562	304	0	4	0.623583	37.2262	150294	59.8524	7.82288	17	266.353	15.6678	420	55	1	1	2	6.04025	3	0.249789	530330078004	16	3	6946.02	55	1	1	2	420	2176	3		3		1	24
42573_304	42573	304	0	4	0.722617	37.2262	150294	59.8524	7.82288	17	266.353	15.6678	100	75	1	2	3	4.60517	1	0.249789	530330078004	16	3	6946.02	75	1	2	3	100	360	1		3		1	24
42701_304	42701	304	0	4	0.902485	37.2262	52778	61.2963	2.96296	14	31.5847	2.25605	90	47	1	1	1	4.49981		0.249789	530330079002	16.833	2	15134.2	47	1	1	1	480	2422	3		1		3	21
42843_304	42843	304	0	4	1.05173	37.2262	52778	61.2963	2.96296	14	31.5847	2.25605	320	52	1	1	2	5.76832	2	0.249789	530330079002	16.833	2	15134.2	52	1	1	2	320	1732.5	2		1		3	23
42865_304	42865	304	0	4	0.968587	37.2262	101806	67.0007	6.51396	19	70.0379	3.68621	480	35		2		6.17379	3	0.249789	530330088001	15.333	3	10955	35	1	2	3	480	2422	3		2		2	27
42898_304	42898	304	0	4	0.974347	37.2262	101806	67.0007	6.51396	19	70.0379	3.68621	30	44	1	1	1	3.4012	1	0.249789	530330088001	15.333	3	10955	44	1	1	1	30	59.5	1		2		2	22
42918_304	42918	304	0	4	0.738033	37.2262	101806	67.0007	6.51396	19	70.0379	3.68621	75	25	1	1	2	4.31749	1	0.249789	530330088001	15.333	3	10955	25	1	1	2	75	183.5	1		2		2	29
42921_304	42921	304	0	4	0.85285	37.2262	101806	67.0007	6.51396	19	70.0379	3.68621	395	56	1	2	3	5.97889	2	0.249789	530330088001	15.333	3	10955	56	1	2	3	395	2108	3		2		2	27
20207_196	20207	196	0	2	0.893208	34.9286	652	2.10748	52.7417	41.7892	4.64325	1	11	53	0	2	3	2.3979	1	0.254333	450450007002	9.667	1		53	0	2	3	11	31	1		2			10
20304_196	20304	196	0	2	0.415455	34.9286	652	2.10748	52.7417	41.7892	4.64325	1	45	46	0	1	1	3.80666	1	0.254333	450450007002	9.667	1		46	0	1	1	45	97.5	1		2			9
20317_196	20317	196	0	2	0.626317	34.9286	652	2.10748	52.7417	41.7892	4.64325	1	170	54	1	1	1	5.1358	1	0.254333	450450007002	9.667	1		54	1	1	1	170	920.5	1		2			10
21415_196	21415	196	0	2	0.808516	34.9286	403	3.7037	81.4126	84.7843	10.598	1	150	43	0	2	2	5.01064	1	0.254333	450450022012	9.833	1		43	0	2	2	150	725.5	1		1			18
21429_196	21429	196	0	2	0.838074	34.9286	403	3.7037	81.4126	84.7843	10.598	1	40	22	1	2	2	3.68888	1	0.254333	450450022012	9.833	1		22	1	2	2	40	81.5	1		1			6
21559_196	21559	196	0	2	0.893917	34.9286	555	0.485437	48.9796	24.1933	4.03222	1	315	53	0	2	1	5.75257	2	0.254333	450450021052	10.167	1		53	0	2	1	315	1704	2		2			6
21592_196	21592	196	0	2	0.744912	34.9286	555	0.485437	48.9796	24.1933	4.03222	1				2				0.254333	450450021052	10.167	1		60	1	2	2	455	2338.5	3		2			6
21655_196	21655	196	0	2	0.32914	34.9286	636	0.429799	45.4893	52.135	5.79278	1	360	51	0	1	1	5.8861	2	0.254333	450450008001	10.667	1		51	0	1	1	360	1939	2		2			7
21704_196	21704	196	0	2	0.19142	34.9286	636	0.429799	45.4893	52.135	5.79278	1			0					0.254333	450450008001	10.667	1		35	0	2	2	100	360	1		2			6
21733_196	21733	196	0	2	0.252712	34.9286	652	2.10748	52.7417	41.7892	4.64325	1	0	45	0	2	2		1	0.254333	450450007002	9.667	1		45	0	2	2	0	8.5	1		2			9
40721_334	40721	334	0	4	0.866682	40.3889	35016	57.0243	27.6501	15	47.8907	3.19271		53	1	2	2			0.274482	530330073002	18.167	1	16113.8	53	1	2	2	480	2422	3		1		3	16
40846_334	40846	334	0	4	1.02694	40.3889	140250	81.0142	9.31604	12	227.942	18.9951	80	48	1	1	3	4.38203	1	0.274482	530330077002	19.333	3	9436.02	48	1	1	3	80	233.5	1		3		1	17
40866_334	40866	334	0	4	0.984432	40.3889	140250	81.0142	9.31604	12	227.942	18.9951			0					0.274482	530330077002	19.333	3	9436.02	55	0	2	3	260	1470.5	2		3		1	17
40869_334	40869	334	0	4	0.93453	40.3889	140250	81.0142	9.31604	12	227.942	18.9951	240	56	1	1	2	5.48064	2	0.274482	530330077002	19.333	3	9436.02	56	1	1	2	240	1313	2		3		1	21
42583_334	42583	334	0	4	0.730279	40.3889	32729	70.1895	2.62391	13	21.4187	1.64759			0					0.274482	530330084001	17.5	1	24130.1	23	0	2	1	210	1126	2		1		3	20
42668_334	42668	334	0	4	0.803513	40.3889	32729	70.1895	2.62391	13	21.4187	1.64759	360	33	0	1	3	5.8861	2	0.274482	530330084001	17.5	1	24130.1	33	0	1	3	360	1939	2		1		3	23
42785_334	42785	334	0	4	0.951574	40.3889	54688	74.0211	3.97763	15	33.8749	2.25832	0	35	1	1	2			0.274482	530330086001	17.167	2	16108.3	35	1	1	2	360	1939	2		2		3	18
40216_314	40216	314	0	4	0.595472	56.7063	52072	66.7632	47.8639	14	26.9555	1.92539	735	35	1	1	2	6.59987	3	0.287047	530330085001	16.5	2	21705	35	1	1	2	735	2903	3		1		3	17
40331_314	40331	314	0	4	0.233027	56.7063	22408	56.6038	20.4568	13	23.271	1.79007	80	31	1	1	2	4.38203	1	0.287047	530330085002	14.833	1	15747.3	31	1	1	2	80	233.5	1		1		3	20
40420_314	40420	314	0	4	0.484508	56.7063	52072	66.7632	47.8639	14	26.9555	1.92539			0					0.287047	530330085001	16.5	2	21705	43	0	1	1	240	1313	2		1		3	17
42583_314	42583	314	0	4	0.954799	56.7063	32729	70.1895	2.62391	13	21.4187	1.64759			0					0.287047	530330084001	17.5	1	24130.1	23	0	2	1	210	1126	2		1		3	20
42668_314	42668	314	0	4	0.911949	56.7063	32729	70.1895	2.62391	13	21.4187	1.64759	360	33	0	1	3	5.8861	2	0.287047	530330084001	17.5	1	24130.1	33	0	1	3	360	1939	2		1		3	23
42776_314	42776	314	0	4	0.660368	56.7063	54688	74.0211	3.97763	15	33.8749	2.25832	720	39	1	1	3	6.57925	3	0.287047	530330086001	17.167	2	16108.3	39	1	1	3	720	2867.5	3		2		3	22
42785_314	42785	314	0	4	0.837795	56.7063	54688	74.0211	3.97763	15	33.8749	2.25832	0	35	1	1	2			0.287047	530330086001	17.167	2	16108.3	35	1	1	2	360	1939	2		2		3	18
42801_314	42801	314	0	4	0.682818	56.7063	54688	74.0211	3.97763	15	33.8749	2.25832	140	28	0	1	1	4.94164	1	0.287047	530330086001	17.167	2	16108.3	28	0	1	1	140	637	1		2		3	22
42811_314	42811	314	0	4	1.01929	56.7063	52778	61.2963	2.96296	14	31.5847	2.25605	90	57	1	1	2	4.49981		0.287047	530330079002	16.833	2	15134.2	57	1	1	2	120	551.5	1		1		3	21
43026_314	43026	314	1	4	0.0799083	56.7063	27330	41.4864	15.8984	13	25.3335	1.94873	182		1	2	1	5.20401	1	0.287047	530330086003	16.167	1	14520	56	1	2	1	182	1013.5	1		1		3	22
43026_314	43026	314	1	4	0.0799083	56.7063	27330	41.4864	15.8984	13	25.3335	1.94873	182		1	2	1	5.20401	1	0.287047	530330086003	16.167	1	14520	56	1	2	1	182	1013.5	1		1		3	22
43041_314	43041	314	0	4	0.143574	56.7063	27330	41.4864	15.8984	13	25.3335	1.94873	390	34	0	1	2	5.96615	2	0.287047	530330086003	16.167	1	14520	34	0	1	2	390	2080.5	3		1		3	22
43093_314	43093	314	0	4	0.382299	56.7063	54688	74.0211	3.97763	15	33.8749	2.25832	345	27	1		2	5.84354	2	0.287047	530330086001	17.167	2	16108.3	27	1	1	2	345	1806	2		2		3	23
43151_314	43151	314	0	4	0.33147	56.7063	27330	41.4864	15.8984	13	25.3335	1.94873	450		1	2	3	6.10925	3	0.287047	530330086003	16.167	1	14520	46	1	2	3	450	2284	3		1		3	19
43223_314	43223	314	0	4	0.12771	56.7063	41905	57.5744	0.631199	16	28.8143	1.80089	210	45	1	2	2	5.34711		0.287047	530330086002	18	2	21839.2	45	1	2	2	300	1622.5	2		1		3	20
12165_359	12165	359	0	1	0.909681	42.3333	31094	21.65	11.11	11	16.4448	1.49498	360	26	1	1	3	5.8861	2	0.293444	360470397002	11.167	1	37921.5	26	1	1	3	360	1939	2	177.5	1	75.5	1	15
12174_359	12174	359	0	1	0.951543	42.3333	31094	21.65	11.11	11	16.4448	1.49498	270	32	1	2	2	5.59842	2	0.293444	360470397002	11.167	1	37921.5	32	1	2	2	270	1520	2	177.5	1	75.5	1	15
12606_359	12606	359	0	1	0.794783	42.3333	19231	3.46	19.38	13	18.7628	1.44329	160	28	1	2	2	5.07517	1	0.293444	360470373001	12.833	1	38819.6	28	1	2	2	160	844	1	10	1	100	1	19
12742_359	12742	359	0	1	0.714782	42.3333	35773	17.06	12.23	12	17.555	1.46292	375	28	0	2	2	5.92693	2	0.293444	360470373002	7	2	74329.1	28	0	2	2	375	2048.5	2	281	2	468	3	21
12884_359	12884	359	0	1	0.628691	42.3333	29469	2.97	14.08	13	19.819	1.52454			0					0.293444	360470373003	10	1	62915.5	43	0	1	3	105	422	1	131.5	1	384.5	2	21
12907_359	12907	359	0	1	0.524816	42.3333	29469	2.97	14.08	13	19.819	1.52454	600	49	0	1	1	6.39693	3	0.293444	360470373003	10	1	62915.5	49	0	1	1	600	2675.5	3	131.5	1	384.5	2	20
12935_359	12935	359	0	1	0.758539	42.3333	33092	4.07	3.42	13	16.804	1.29262	25	30		2	1	3.21888		0.293444	360470369001	12.5	1	49686.4	30	0	2	1	182	1013.5	1	213	2	181	1	21
13053_359	13053	359	0	1	0.604252	42.3333	35773	17.06	12.23	12	17.555	1.46292	100	35	1	2	2	4.60517	1	0.293444	360470373002	7	2	74329.1	35	1	2	2	100	360	1	281	2	468	3	22
13070_359	13070	359	0	1	0.605837	42.3333	35773	17.06	12.23	12	17.555	1.46292	220	60	1	1	1	5.39363	2	0.293444	360470373002	7	2	74329.1	60	1	1	1	220	1169.5	2	281	2	468	3	20
13120_359	13120	359	0	1	0.748876	42.3333	33092	4.07	3.42	13	16.804	1.29262	495	48	0	2		6.20456	3	0.293444	360470369001	12.5	1	49686.4	48	0	2	1	495	2504.5	3	213	2	181	1	20
13253_359	13253	359	0	1	0.578993	42.3333	29469	2.97	14.08	13	19.819	1.52454			0					0.293444	360470373003	10	1	62915.5	28	0	1	1	140	637	1	131.5	1	384.5	2	21
40687_325	40687	325	0	4	0.682831	40.5	35016	57.0243	27.6501	15	47.8907	3.19271	100	78	1	1	1	4.60517		0.297518	530330073002	18.167	1	16113.8	78	1	1	1	183	1049	2		1		3	15
40707_325	40707	325	0	4	0.682831	40.5	35016	57.0243	27.6501	15	47.8907	3.19271	150	42	1	2	2	5.01064	1	0.297518	530330073002	18.167	1	16113.8	42	1	2	2	150	725.5	1		1		3	15
40710_325	40710	325	0	4	0.682831	40.5	35016	57.0243	27.6501	15	47.8907	3.19271		78	1	2	3			0.297518	530330073002	18.167	1	16113.8	78	1	2	3	240	1313	2		1		3	15
40721_325	40721	325	0	4	0.839304	40.5	35016	57.0243	27.6501	15	47.8907	3.19271		53	1	2	2			0.297518	530330073002	18.167	1	16113.8	53	1	2	2	480	2422	3		1		3	16
30147_424	30147	424	0	3	0.783524	45.3413	18504	2.5126	12.3618	12	123.685	10.3071	900	28	0	2	2	6.80239	3	0.303108	371830508001	17	1	7875.22	28	0	2	2	900	2942.5	3		1		3	12
30290_424	30290	424	0	3	0.308604	45.3413	14688	22.453	2.5957	14	392.901	28.0643	240	33	0	2	3	5.48064	2	0.303108	371830509001	13.833	1	7185.23	33	0	2	3	240	1313	2		1		3	16
30317_424	30317	424	0	3	0.342941	45.3413	14688	22.453	2.5957	14	392.901	28.0643	1080	42	1	1		6.98472	3	0.303108	371830509001	13.833	1	7185.23	42	1	1	2	1080	3008	3		1		3	15
30332_424	30332	424	0	3	0.277653	45.3413	14688	22.453	2.5957	14	392.901	28.0643	90	28	0	2	2	4.49981		0.303108	371830509001	13.833	1	7185.23	28	0	2	2	140	637	1		1		3	19
30383_424	30383	424	0	3	0.407346	45.3413	16369	2.2822	14.1079	12	120.381	10.0317	300	40	1	2	2	5.70378	2	0.303108	371830509003	12.5	1	2979.53	40	1	2	2	300	1622.5	2		1		2	16
30392_424	30392	424	0	3	0.504454	45.3413	18504	2.5126	12.3618	12	123.685	10.3071	720	61	0	2	2	6.57925	3	0.303108	371830508001	17	1	7875.22	61	0	2	2	720	2867.5	3		1		3	12
30417_424	30417	424	0	3	0.279437	45.3413	16369	2.2822	14.1079	12	120.381	10.0317	90	28	1	2	3	4.49981	1	0.303108	371830509003	12.5	1	2979.53	28	1	2	3	90	284	1		1		2	16
30471_424	30471	424	0	3	0.192432	45.3413	16369	2.2822	14.1079	12	120.381	10.0317	60	38	1	2	1	4.09434	1	0.303108	371830509003	12.5	1	2979.53	38	1	2	1	60	139.5	1		1		2	14
30534_424	30534	424	0	3	0.434388	45.3413	27837	6.0086	6.0086	14	125.462	8.96154	250	28	1	1	2	5.52146	2	0.303108	371830508002	13.167	1	3139.03	28	1	1	2	250	1433.5	2		2		2	12
30572_424	30572	424	0	3	0.514793	45.3413	18504	2.5126	12.3618	12	123.685	10.3071		65	0	2	3			0.303108	371830508001	17	1	7875.22	65	0	2	3	360	1939	2		1		3	13
30586_424	30586	424	0	3	0.845425	45.3413	17259	13.1737	11.1377	13	430.164	33.0896			0					0.303108	371830509002	12.333	1	2354.71	32	0	2	2	360	1939	2		1		2	14
30601_424	30601	424	0	3	1.02311	45.3413	17259	13.1737	11.1377	13	430.164	33.0896			0					0.303108	371830509002	12.333	1	2354.71	39	0	2	2	135	594	1		1		2	11
30612_424	30612	424	0	3	1.03811	45.3413	17259	13.1737	11.1377	13	430.164	33.0896	0	38	0	2	2			0.303108	371830509002	12.333	1	2354.71	38	0	2	2	600	2675.5	3		1		2	11
31933_424	31933	424	0	3	0.857654	45.3413	25375	40.076	2.3649	10	122.237	12.2237				2	2			0.303108	371830508003	9.333	1	6605.57	46	0	2	2	45	97.5	1		2		3	10
32074_424	32074	424	0	3	0.505678	45.3413	27837	6.0086	6.0086	14	125.462	8.96154	240	49	0	2	1	5.48064	2	0.303108	371830508002	13.167	1	3139.03	49	0	2	1	240	1313	2		2		2	9
32110_424	32110	424	0	3	0.442311	45.3413	27837	6.0086	6.0086	14	125.462	8.96154		48	0	2	2			0.303108	371830508002	13.167	1	3139.03	48	0	2	2	1100	3028	3		2		2	9
32137_424	32137	424	0	3	0.507256	45.3413	27837	6.0086	6.0086	14	125.462	8.96154	450		0	2	1	6.10925	3	0.303108	371830508002	13.167	1	3139.03	61	0	2	1	450	2284	3		2		2	9
30147_235	30147	235	0	3	0.965256	31.381	18504	2.5126	12.3618	12	123.685	10.3071	900	28	0	2	2	6.80239	3	0.30423	371830508001	17	1	7875.22	28	0	2	2	900	2942.5	3		1		3	12
30290_235	30290	235	0	3	0.45841	31.381	14688	22.453	2.5957	14	392.901	28.0643	240	33	0	2	3	5.48064	2	0.30423	371830509001	13.833	1	7185.23	33	0	2	3	240	1313	2		1		3	16
30317_235	30317	235	0	3	0.373817	31.381	14688	22.453	2.5957	14	392.901	28.0643	1080	42	1	1		6.98472	3	0.30423	371830509001	13.833	1	7185.23	42	1	1	2	1080	3008	3		1		3	15
30332_235	30332	235	0	3	0.344519	31.381	14688	22.453	2.5957	14	392.901	28.0643	90	28	0	2	2	4.49981		0.30423	371830509001	13.833	1	7185.23	28	0	2	2	140	637	1		1		3	19
30383_235	30383	235	0	3	0.637085	31.381	16369	2.2822	14.1079	12	120.381	10.0317	300	40	1	2	2	5.70378	2	0.30423	371830509003	12.5	1	2979.53	40	1	2	2	300	1622.5	2		1		2	16
30392_235	30392	235	0	3	0.737052	31.381	18504	2.5126	12.3618	12	123.685	10.3071	720	61	0	2	2	6.57925	3	0.30423	371830508001	17	1	7875.22	61	0	2	2	720	2867.5	3		1		3	12
30417_235	30417	235	0	3	0.251817	31.381	16369	2.2822	14.1079	12	120.381	10.0317	90	28	1	2	3	4.49981	1	0.30423	371830509003	12.5	1	2979.53	28	1	2	3	90	284	1		1		2	16
30471_235	30471	235	0	3	0.164204	31.381	16369	2.2822	14.1079	12	120.381	10.0317	60	38	1	2	1	4.09434	1	0.30423	371830509003	12.5	1	2979.53	38	1	2	1	60	139.5	1		1		2	14
30534_235	30534	235	0	3	0.503503	31.381	27837	6.0086	6.0086	14	125.462	8.96154	250	28	1	1	2	5.52146	2	0.30423	371830508002	13.167	1	3139.03	28	1	1	2	250	1433.5	2		2		2	12
30572_235	30572	235	0	3	0.700335	31.381	18504	2.5126	12.3618	12	123.685	10.3071		65	0	2	3			0.30423	371830508001	17	1	7875.22	65	0	2	3	360	1939	2		1		3	13
30586_235	30586	235	0	3	0.778944	31.381	17259	13.1737	11.1377	13	430.164	33.0896			0					0.30423	371830509002	12.333	1	2354.71	32	0	2	2	360	1939	2		1		2	14
30601_235	30601	235	1	3	0.956632	31.381	17259	13.1737	11.1377	13	430.164	33.0896			0					0.30423	371830509002	12.333	1	2354.71	39	0	2	2	135	594	1		1		2	11
30612_235	30612	235	0	3	0.971625	31.381	17259	13.1737	11.1377	13	430.164	33.0896	0	38	0	2	2			0.30423	371830509002	12.333	1	2354.71	38	0	2	2	600	2675.5	3		1		2	11
32074_235	32074	235	1	3	0.574793	31.381	27837	6.0086	6.0086	14	125.462	8.96154	240	49	0	2	1	5.48064	2	0.30423	371830508002	13.167	1	3139.03	49	0	2	1	240	1313	2		2		2	9
32110_235	32110	235	0	3	0.511426	31.381	27837	6.0086	6.0086	14	125.462	8.96154		48	0	2	2			0.30423	371830508002	13.167	1	3139.03	48	0	2	2	1100	3028	3		2		2	9
32137_235	32137	235	0	3	0.576371	31.381	27837	6.0086	6.0086	14	125.462	8.96154	450		0	2	1	6.10925	3	0.30423	371830508002	13.167	1	3139.03	61	0	2	1	450	2284	3		2		2	9
30271_229	30271	229	0	3	0.267711	39.9524	14688	22.453	2.5957	14	392.901	28.0643	516		0	2	2	6.24611	3	0.315523	371830509001	13.833	1	7185.23	74	0	2	2	516	2551.5	3		1		3	8
30290_229	30290	229	0	3	0.981282	39.9524	14688	22.453	2.5957	14	392.901	28.0643	240	33	0	2	3	5.48064	2	0.315523	371830509001	13.833	1	7185.23	33	0	2	3	240	1313	2		1		3	16
30317_229	30317	229	0	3	0.933007	39.9524	14688	22.453	2.5957	14	392.901	28.0643	1080	42	1	1		6.98472	3	0.315523	371830509001	13.833	1	7185.23	42	1	1	2	1080	3008	3		1		3	15
30332_229	30332	229	0	3	0.998295	39.9524	14688	22.453	2.5957	14	392.901	28.0643	90	28	0	2	2	4.49981		0.315523	371830509001	13.833	1	7185.23	28	0	2	2	140	637	1		1		3	19
30383_229	30383	229	0	3	0.912353	39.9524	16369	2.2822	14.1079	12	120.381	10.0317	300	40	1	2	2	5.70378	2	0.315523	371830509003	12.5	1	2979.53	40	1	2	2	300	1622.5	2		1		2	16
30417_229	30417	229	0	3	0.954966	39.9524	16369	2.2822	14.1079	12	120.381	10.0317	90	28	1	2	3	4.49981	1	0.315523	371830509003	12.5	1	2979.53	28	1	2	3	90	284	1		1		2	16
30471_229	30471	229	0	3	1.04258	39.9524	16369	2.2822	14.1079	12	120.381	10.0317	60	38	1	2	1	4.09434	1	0.315523	371830509003	12.5	1	2979.53	38	1	2	1	60	139.5	1		1		2	14
30586_229	30586	229	0	3	0.994368	39.9524	17259	13.1737	11.1377	13	430.164	33.0896			0					0.315523	371830509002	12.333	1	2354.71	32	0	2	2	360	1939	2		1		2	14
30674_229	30674	229	0	3	0.59431	39.9524	32528	31.9895	8.8482	11	446.769	40.6153	840	45	1	2	1	6.7334		0.315523	371830545001	14.833	1	1950.38	45	1	2	1	180	964.5	1		2		1	16
30674_229	30674	229	0	3	0.59431	39.9524	32528	31.9895	8.8482	11	446.769	40.6153	840	45	1	2	1	6.7334		0.315523	371830545001	14.833	1	1950.38	45	1	2	1	180	964.5	1		2		1	16
30705_229	30705	229	0	3	0.962995	39.9524	32528	31.9895	8.8482	11	446.769	40.6153	115	32	1	2	2	4.74493	1	0.315523	371830545001	14.833	1	1950.38	32	1	2	2	115	524.5	1		2		1	8
30730_229	30730	229	0	3	1.03561	39.9524	32528	31.9895	8.8482	11	446.769	40.6153	182	36	0	2	3	5.20401	1	0.315523	371830545001	14.833	1	1950.38	36	0	2	3	182	1013.5	1		2		1	9
40216_321	40216	321	1	4	0.427882	43.8413	52072	66.7632	47.8639	14	26.9555	1.92539	735	35	1	1	2	6.59987	3	0.318033	530330085001	16.5	2	21705	35	1	1	2	735	2903	3		1		3	17
40331_321	40331	321	0	4	0.725531	43.8413	22408	56.6038	20.4568	13	23.271	1.79007	80	31	1	1	2	4.38203	1	0.318033	530330085002	14.833	1	15747.3	31	1	1	2	80	233.5	1		1		3	20
40420_321	40420	321	0	4	0.539605	43.8413	52072	66.7632	47.8639	14	26.9555	1.92539			0					0.318033	530330085001	16.5	2	21705	43	0	1	1	240	1313	2		1		3	17
43026_321	43026	321	0	4	0.829971	43.8413	27330	41.4864	15.8984	13	25.3335	1.94873	182		1	2	1	5.20401	1	0.318033	530330086003	16.167	1	14520	56	1	2	1	182	1013.5	1		1		3	22
43041_321	43041	321	0	4	0.893637	43.8413	27330	41.4864	15.8984	13	25.3335	1.94873	390	34	0	1	2	5.96615	2	0.318033	530330086003	16.167	1	14520	34	0	1	2	390	2080.5	3		1		3	22
43093_321	43093	321	0	4	1.02024	43.8413	54688	74.0211	3.97763	15	33.8749	2.25832	345	27	1		2	5.84354	2	0.318033	530330086001	17.167	2	16108.3	27	1	1	2	345	1806	2		2		3	23
43223_321	43223	321	0	4	0.847861	43.8413	41905	57.5744	0.631199	16	28.8143	1.80089	210	45	1	2	2	5.34711		0.318033	530330086002	18	2	21839.2	45	1	2	2	300	1622.5	2		1		3	20
40216_311	40216	311	0	4	1.01823	43.0476	52072	66.7632	47.8639	14	26.9555	1.92539	735	35	1	1	2	6.59987	3	0.328389	530330085001	16.5	2	21705	35	1	1	2	735	2903	3		1		3	17
40331_311	40331	311	0	4	0.807235	43.0476	22408	56.6038	20.4568	13	23.271	1.79007	80	31	1	1	2	4.38203	1	0.328389	530330085002	14.833	1	15747.3	31	1	1	2	80	233.5	1		1		3	20
40420_311	40420	311	0	4	0.907077	43.0476	52072	66.7632	47.8639	14	26.9555	1.92539			0					0.328389	530330085001	16.5	2	21705	43	0	1	1	240	1313	2		1		3	17
40869_311	40869	311	0	4	0.994082	43.0476	140250	81.0142	9.31604	12	227.942	18.9951	240	56	1	1	2	5.48064	2	0.328389	530330077002	19.333	3	9436.02	56	1	1	2	240	1313	2		3		1	21
42373_311	42373	311	0	4	0.585425	43.0476	52778	61.2963	2.96296	14	31.5847	2.25605	240	65		2	2	5.48064	2	0.328389	530330079002	16.833	2	15134.2	65	1	2	2	240	1313	2		1		3	21
42387_311	42387	311	0	4	0.43642	43.0476	52778	61.2963	2.96296	14	31.5847	2.25605	210	46	1	2	2	5.34711		0.328389	530330079002	16.833	2	15134.2	46	1	2	2	400	2137	3		1		3	25
42388_311	42388	311	0	4	0.461095	43.0476	52778	61.2963	2.96296	14	31.5847	2.25605			0					0.328389	530330079002	16.833	2	15134.2	42	0	2	3	540	2594.5	3		1		3	22
42397_311	42397	311	0	4	0.399604	43.0476	52778	61.2963	2.96296	14	31.5847	2.25605	1200	58	1	1	2	7.09008	3	0.328389	530330079002	16.833	2	15134.2	58	1	1	2	1200	3061	3		1		3	24
42437_311	42437	311	0	4	0.958626	43.0476	100000	59.7181	3.7092	19	38.8977	2.04725	160		1	1	3	5.07517	1	0.328389	530330077003	13.333	2	14389.2	58	1	1	3	160	844	1		2		2	28
42462_311	42462	311	0	4	0.822211	43.0476	100000	59.7181	3.7092	19	38.8977	2.04725	540	42	1	2	3	6.29157	3	0.328389	530330077003	13.333	2	14389.2	42	1	2	3	540	2594.5	3		2		2	28
42463_311	42463	311	0	4	0.884372	43.0476	100000	59.7181	3.7092	19	38.8977	2.04725			0	2	1			0.328389	530330077003	13.333	2	14389.2	22	0	2	1	160	844	1		2		2	25
42469_311	42469	311	0	4	1.04357	43.0476	100000	59.7181	3.7092	19	38.8977	2.04725	350				3	5.85793	2	0.328389	530330077003	13.333	2	14389.2	38	1	1	3	350	1836	2		2		2	25
42491_311	42491	311	0	4	0.767604	43.0476	100000	59.7181	3.7092	19	38.8977	2.04725	105	43	1	1	3	4.65396	1	0.328389	530330077003	13.333	2	14389.2	43	1	1	3	105	422	1		2		2	26
42583_311	42583	311	0	4	0.731938	43.0476	32729	70.1895	2.62391	13	21.4187	1.64759			0					0.328389	530330084001	17.5	1	24130.1	23	0	2	1	210	1126	2		1		3	20
42668_311	42668	311	0	4	0.710793	43.0476	32729	70.1895	2.62391	13	21.4187	1.64759	360	33	0	1	3	5.8861	2	0.328389	530330084001	17.5	1	24130.1	33	0	1	3	360	1939	2		1		3	23
42701_311	42701	311	0	4	0.345383	43.0476	52778	61.2963	2.96296	14	31.5847	2.25605	90	47	1	1	1	4.49981		0.328389	530330079002	16.833	2	15134.2	47	1	1	1	480	2422	3		1		3	21
42776_311	42776	311	0	4	0.217598	43.0476	54688	74.0211	3.97763	15	33.8749	2.25832	720	39	1	1	3	6.57925	3	0.328389	530330086001	17.167	2	16108.3	39	1	1	3	720	2867.5	3		2		3	22
42785_311	42785	311	0	4	0.118775	43.0476	54688	74.0211	3.97763	15	33.8749	2.25832	0	35	1	1	2			0.328389	530330086001	17.167	2	16108.3	35	1	1	2	360	1939	2		2		3	18
42801_311	42801	311	0	4	0.196086	43.0476	54688	74.0211	3.97763	15	33.8749	2.25832	140	28	0	1	1	4.94164	1	0.328389	530330086001	17.167	2	16108.3	28	0	1	1	140	637	1		2		3	22
42811_311	42811	311	0	4	0.189742	43.0476	52778	61.2963	2.96296	14	31.5847	2.25605	90	57	1	1	2	4.49981		0.328389	530330079002	16.833	2	15134.2	57	1	1	2	120	551.5	1		1		3	21
42843_311	42843	311	1	4	0.200175	43.0476	52778	61.2963	2.96296	14	31.5847	2.25605	320	52	1	1	2	5.76832	2	0.328389	530330079002	16.833	2	15134.2	52	1	1	2	320	1732.5	2		1		3	23
42865_311	42865	311	0	4	0.706182	43.0476	101806	67.0007	6.51396	19	70.0379	3.68621	480	35		2		6.17379	3	0.328389	530330088001	15.333	3	10955	35	1	2	3	480	2422	3		2		2	27
42898_311	42898	311	0	4	0.991174	43.0476	101806	67.0007	6.51396	19	70.0379	3.68621	30	44	1	1	1	3.4012	1	0.328389	530330088001	15.333	3	10955	44	1	1	1	30	59.5	1		2		2	22
42918_311	42918	311	0	4	0.91193	43.0476	101806	67.0007	6.51396	19	70.0379	3.68621	75	25	1	1	2	4.31749	1	0.328389	530330088001	15.333	3	10955	25	1	1	2	75	183.5	1		2		2	29
42921_311	42921	311	0	4	1.02675	43.0476	101806	67.0007	6.51396	19	70.0379	3.68621	395	56	1	2	3	5.97889	2	0.328389	530330088001	15.333	3	10955	56	1	2	3	395	2108	3		2		2	27
43026_311	43026	311	0	4	0.858784	43.0476	27330	41.4864	15.8984	13	25.3335	1.94873	182		1	2	1	5.20401	1	0.328389	530330086003	16.167	1	14520	56	1	2	1	182	1013.5	1		1		3	22
43041_311	43041	311	0	4	0.796442	43.0476	27330	41.4864	15.8984	13	25.3335	1.94873	390	34	0	1	2	5.96615	2	0.328389	530330086003	16.167	1	14520	34	0	1	2	390	2080.5	3		1		3	22
43093_311	43093	311	0	4	0.495668	43.0476	54688	74.0211	3.97763	15	33.8749	2.25832	345	27	1		2	5.84354	2	0.328389	530330086001	17.167	2	16108.3	27	1	1	2	345	1806	2		2		3	23
43151_311	43151	311	0	4	0.59884	43.0476	27330	41.4864	15.8984	13	25.3335	1.94873	450		1	2	3	6.10925	3	0.328389	530330086003	16.167	1	14520	46	1	2	3	450	2284	3		1		3	19
43223_311	43223	311	0	4	0.803874	43.0476	41905	57.5744	0.631199	16	28.8143	1.80089	210	45	1	2	2	5.34711		0.328389	530330086002	18	2	21839.2	45	1	2	2	300	1622.5	2		1		3	20
40743_305	40743	305	0	4	0.949902	38.2857	201200	79.2709	25.9471	14	295.842	21.1315			0					0.330542	530330063004	15.833	3	3234.73	35	0	2	2	660	2798.5	3		3		1	16
40784_305	40784	305	0	4	0.746782	38.2857	105662	74.8006	9.80861	20	287.199	14.36	660	35	1	2	2	6.49224	3	0.330542	530330077001	17.833	3	8213.26	35	1	2	2	660	2798.5	3		2		1	25
40846_305	40846	305	0	4	0.587121	38.2857	140250	81.0142	9.31604	12	227.942	18.9951	80	48	1	1	3	4.38203	1	0.330542	530330077002	19.333	3	9436.02	48	1	1	3	80	233.5	1		3		1	17
40851_305	40851	305	0	4	0.527345	38.2857	140250	81.0142	9.31604	12	227.942	18.9951	450	52	1	1	3	6.10925	3	0.330542	530330077002	19.333	3	9436.02	52	1	1	3	450	2284	3		3		1	18
40866_305	40866	305	0	4	0.540357	38.2857	140250	81.0142	9.31604	12	227.942	18.9951			0					0.330542	530330077002	19.333	3	9436.02	55	0	2	3	260	1470.5	2		3		1	17
40869_305	40869	305	0	4	0.436824	38.2857	140250	81.0142	9.31604	12	227.942	18.9951	240	56	1	1	2	5.48064	2	0.330542	530330077002	19.333	3	9436.02	56	1	1	2	240	1313	2		3		1	21
40927_305	40927	305	0	4	0.836024	38.2857	150294	59.8524	7.82288	17	266.353	15.6678	300	61	1	2	3	5.70378	2	0.330542	530330078004	16	3	6946.02	61	1	2	3	300	1622.5	2		3		1	17
40935_305	40935	305	0	4	0.757389	38.2857	150294	59.8524	7.82288	17	266.353	15.6678			0					0.330542	530330078004	16	3	6946.02	63	0	1	2	300	1622.5	2		3		1	16
40947_305	40947	305	0	4	0.258304	38.2857	140250	81.0142	9.31604	12	227.942	18.9951	100		1	2	2	4.60517	1	0.330542	530330077002	19.333	3	9436.02	48	1	2	2	100	360	1		3		1	22
40951_305	40951	305	0	4	0.295698	38.2857	140250	81.0142	9.31604	12	227.942	18.9951	240	24	0	2	2	5.48064	2	0.330542	530330077002	19.333	3	9436.02	24	0	2	2	240	1313	2		3		1	22
42373_305	42373	305	0	4	0.513377	38.2857	52778	61.2963	2.96296	14	31.5847	2.25605	240	65		2	2	5.48064	2	0.330542	530330079002	16.833	2	15134.2	65	1	2	2	240	1313	2		1		3	21
42387_305	42387	305	0	4	0.570891	38.2857	52778	61.2963	2.96296	14	31.5847	2.25605	210	46	1	2	2	5.34711		0.330542	530330079002	16.833	2	15134.2	46	1	2	2	400	2137	3		1		3	25
42388_305	42388	305	0	4	0.546216	38.2857	52778	61.2963	2.96296	14	31.5847	2.25605			0					0.330542	530330079002	16.833	2	15134.2	42	0	2	3	540	2594.5	3		1		3	22
42397_305	42397	305	0	4	0.607707	38.2857	52778	61.2963	2.96296	14	31.5847	2.25605	1200	58	1	1	2	7.09008	3	0.330542	530330079002	16.833	2	15134.2	58	1	1	2	1200	3061	3		1		3	24
42437_305	42437	305	1	4	0.136372	38.2857	100000	59.7181	3.7092	19	38.8977	2.04725	160		1	1	3	5.07517	1	0.330542	530330077003	13.333	2	14389.2	58	1	1	3	160	844	1		2		2	28
42437_305	42437	305	1	4	0.136372	38.2857	100000	59.7181	3.7092	19	38.8977	2.04725	160		1	1	3	5.07517	1	0.330542	530330077003	13.333	2	14389.2	58	1	1	3	160	844	1		2		2	28
42437_305	42437	305	1	4	0.136372	38.2857	100000	59.7181	3.7092	19	38.8977	2.04725	160		1	1	3	5.07517	1	0.330542	530330077003	13.333	2	14389.2	58	1	1	3	160	844	1		2		2	28
42437_305	42437	305	1	4	0.136372	38.2857	100000	59.7181	3.7092	19	38.8977	2.04725	160		1	1	3	5.07517	1	0.330542	530330077003	13.333	2	14389.2	58	1	1	3	160	844	1		2		2	28
42462_305	42462	305	0	4	0.308442	38.2857	100000	59.7181	3.7092	19	38.8977	2.04725	540	42	1	2	3	6.29157	3	0.330542	530330077003	13.333	2	14389.2	42	1	2	3	540	2594.5	3		2		2	28
42463_305	42463	305	0	4	0.245647	38.2857	100000	59.7181	3.7092	19	38.8977	2.04725			0	2	1			0.330542	530330077003	13.333	2	14389.2	22	0	2	1	160	844	1		2		2	25
42469_305	42469	305	1	4	0.120142	38.2857	100000	59.7181	3.7092	19	38.8977	2.04725	350				3	5.85793	2	0.330542	530330077003	13.333	2	14389.2	38	1	1	3	350	1836	2		2		2	25
42469_305	42469	305	1	4	0.120142	38.2857	100000	59.7181	3.7092	19	38.8977	2.04725	350				3	5.85793	2	0.330542	530330077003	13.333	2	14389.2	38	1	1	3	350	1836	2		2		2	25
42470_305	42470	305	0	4	0.130649	38.2857	100000	59.7181	3.7092	19	38.8977	2.04725			0					0.330542	530330077003	13.333	2	14389.2	47	0	2	2	330	1773	2		2		2	23
42491_305	42491	305	0	4	0.324381	38.2857	100000	59.7181	3.7092	19	38.8977	2.04725	105	43	1	1	3	4.65396	1	0.330542	530330077003	13.333	2	14389.2	43	1	1	3	105	422	1		2		2	26
42553_305	42553	305	0	4	0.442994	38.2857	150294	59.8524	7.82288	17	266.353	15.6678	950	44	0	1	2	6.85646	3	0.330542	530330078004	16	3	6946.02	44	0	1	2	950	2971.5	3		3		1	22
42559_305	42559	305	0	4	0.456664	38.2857	123088	54.05	7.19152	19	74.3127	3.9112	450		1	2	3	6.10925	3	0.330542	530330078003	18	3	10955.7	28	1	2	3	450	2284	3		3		2	27
42562_305	42562	305	0	4	0.449711	38.2857	150294	59.8524	7.82288	17	266.353	15.6678	420	55	1	1	2	6.04025	3	0.330542	530330078004	16	3	6946.02	55	1	1	2	420	2176	3		3		1	24
42573_305	42573	305	0	4	0.453495	38.2857	150294	59.8524	7.82288	17	266.353	15.6678	100	75	1	2	3	4.60517	1	0.330542	530330078004	16	3	6946.02	75	1	2	3	100	360	1		3		1	24
42622_305	42622	305	0	4	0.946472	38.2857	163984	72.8896	12.8247	19	104.262	5.48747	1100	50	1	2	3	7.00307	3	0.330542	530330078002	17	3	9779.97	50	1	2	3	1100	3028	3		3		2	16
42701_305	42701	305	0	4	0.664009	38.2857	52778	61.2963	2.96296	14	31.5847	2.25605	90	47	1	1	1	4.49981		0.330542	530330079002	16.833	2	15134.2	47	1	1	1	480	2422	3		1		3	21
42785_305	42785	305	0	4	1.00895	38.2857	54688	74.0211	3.97763	15	33.8749	2.25832	0	35	1	1	2			0.330542	530330086001	17.167	2	16108.3	35	1	1	2	360	1939	2		2		3	18
42811_305	42811	305	0	4	0.867397	38.2857	52778	61.2963	2.96296	14	31.5847	2.25605	90	57	1	1	2	4.49981		0.330542	530330079002	16.833	2	15134.2	57	1	1	2	120	551.5	1		1		3	21
42843_305	42843	305	0	4	0.809019	38.2857	52778	61.2963	2.96296	14	31.5847	2.25605	320	52	1	1	2	5.76832	2	0.330542	530330079002	16.833	2	15134.2	52	1	1	2	320	1732.5	2		1		3	23
42865_305	42865	305	0	4	0.519149	38.2857	101806	67.0007	6.51396	19	70.0379	3.68621	480	35		2		6.17379	3	0.330542	530330088001	15.333	3	10955	35	1	2	3	480	2422	3		2		2	27
42898_305	42898	305	0	4	0.703156	38.2857	101806	67.0007	6.51396	19	70.0379	3.68621	30	44	1	1	1	3.4012	1	0.330542	530330088001	15.333	3	10955	44	1	1	1	30	59.5	1		2		2	22
42904_305	42904	305	0	4	0.849886	38.2857	163984	72.8896	12.8247	19	104.262	5.48747	660	34			3	6.49224	3	0.330542	530330078002	17	3	9779.97	34	0	2	3	660	2798.5	3		3		2	20
42918_305	42918	305	0	4	0.466842	38.2857	101806	67.0007	6.51396	19	70.0379	3.68621	75	25	1	1	2	4.31749	1	0.330542	530330088001	15.333	3	10955	25	1	1	2	75	183.5	1		2		2	29
42921_305	42921	305	0	4	0.581659	38.2857	101806	67.0007	6.51396	19	70.0379	3.68621	395	56	1	2	3	5.97889	2	0.330542	530330088001	15.333	3	10955	56	1	2	3	395	2108	3		2		2	27
40216_312	40216	312	0	4	0.972533	39.3095	52072	66.7632	47.8639	14	26.9555	1.92539	735	35	1	1	2	6.59987	3	0.333063	530330085001	16.5	2	21705	35	1	1	2	735	2903	3		1		3	17
40331_312	40331	312	0	4	0.76154	39.3095	22408	56.6038	20.4568	13	23.271	1.79007	80	31	1	1	2	4.38203	1	0.333063	530330085002	14.833	1	15747.3	31	1	1	2	80	233.5	1		1		3	20
40420_312	40420	312	0	4	0.861382	39.3095	52072	66.7632	47.8639	14	26.9555	1.92539			0					0.333063	530330085001	16.5	2	21705	43	0	1	1	240	1313	2		1		3	17
40869_312	40869	312	0	4	1.0917	39.3095	140250	81.0142	9.31604	12	227.942	18.9951	240	56	1	1	2	5.48064	2	0.333063	530330077002	19.333	3	9436.02	56	1	1	2	240	1313	2		3		1	21
42373_312	42373	312	0	4	0.634544	39.3095	52778	61.2963	2.96296	14	31.5847	2.25605	240	65		2	2	5.48064	2	0.333063	530330079002	16.833	2	15134.2	65	1	2	2	240	1313	2		1		3	21
42387_312	42387	312	0	4	0.485539	39.3095	52778	61.2963	2.96296	14	31.5847	2.25605	210	46	1	2	2	5.34711		0.333063	530330079002	16.833	2	15134.2	46	1	2	2	400	2137	3		1		3	25
42388_312	42388	312	0	4	0.510214	39.3095	52778	61.2963	2.96296	14	31.5847	2.25605			0					0.333063	530330079002	16.833	2	15134.2	42	0	2	3	540	2594.5	3		1		3	22
42397_312	42397	312	0	4	0.448723	39.3095	52778	61.2963	2.96296	14	31.5847	2.25605	1200	58	1	1	2	7.09008	3	0.333063	530330079002	16.833	2	15134.2	58	1	1	2	1200	3061	3		1		3	24
42437_312	42437	312	0	4	1.00775	39.3095	100000	59.7181	3.7092	19	38.8977	2.04725	160		1	1	3	5.07517	1	0.333063	530330077003	13.333	2	14389.2	58	1	1	3	160	844	1		2		2	28
42462_312	42462	312	0	4	0.87133	39.3095	100000	59.7181	3.7092	19	38.8977	2.04725	540	42	1	2	3	6.29157	3	0.333063	530330077003	13.333	2	14389.2	42	1	2	3	540	2594.5	3		2		2	28
42463_312	42463	312	0	4	0.933492	39.3095	100000	59.7181	3.7092	19	38.8977	2.04725			0	2	1			0.333063	530330077003	13.333	2	14389.2	22	0	2	1	160	844	1		2		2	25
42469_312	42469	312	0	4	1.09269	39.3095	100000	59.7181	3.7092	19	38.8977	2.04725	350				3	5.85793	2	0.333063	530330077003	13.333	2	14389.2	38	1	1	3	350	1836	2		2		2	25
42470_312	42470	312	0	4	1.10319	39.3095	100000	59.7181	3.7092	19	38.8977	2.04725			0					0.333063	530330077003	13.333	2	14389.2	47	0	2	2	330	1773	2		2		2	23
42491_312	42491	312	0	4	0.816724	39.3095	100000	59.7181	3.7092	19	38.8977	2.04725	105	43	1	1	3	4.65396	1	0.333063	530330077003	13.333	2	14389.2	43	1	1	3	105	422	1		2		2	26
42668_312	42668	312	0	4	1.03074	39.3095	32729	70.1895	2.62391	13	21.4187	1.64759	360	33	0	1	3	5.8861	2	0.333063	530330084001	17.5	1	24130.1	33	0	1	3	360	1939	2		1		3	23
42701_312	42701	312	0	4	0.397056	39.3095	52778	61.2963	2.96296	14	31.5847	2.25605	90	47	1	1	1	4.49981		0.333063	530330079002	16.833	2	15134.2	47	1	1	1	480	2422	3		1		3	21
42776_312	42776	312	0	4	0.317974	39.3095	54688	74.0211	3.97763	15	33.8749	2.25832	720	39	1	1	3	6.57925	3	0.333063	530330086001	17.167	2	16108.3	39	1	1	3	720	2867.5	3		2		3	22
42785_312	42785	312	0	4	0.494369	39.3095	54688	74.0211	3.97763	15	33.8749	2.25832	0	35	1	1	2			0.333063	530330086001	17.167	2	16108.3	35	1	1	2	360	1939	2		2		3	18
42801_312	42801	312	0	4	0.249083	39.3095	54688	74.0211	3.97763	15	33.8749	2.25832	140	28	0	1	1	4.94164	1	0.333063	530330086001	17.167	2	16108.3	28	0	1	1	140	637	1		2		3	22
42811_312	42811	312	0	4	0.18876	39.3095	52778	61.2963	2.96296	14	31.5847	2.25605	90	57	1	1	2	4.49981		0.333063	530330079002	16.833	2	15134.2	57	1	1	2	120	551.5	1		1		3	21
42843_312	42843	312	0	4	0.247815	39.3095	52778	61.2963	2.96296	14	31.5847	2.25605	320	52	1	1	2	5.76832	2	0.333063	530330079002	16.833	2	15134.2	52	1	1	2	320	1732.5	2		1		3	23
42865_312	42865	312	0	4	0.547055	39.3095	101806	67.0007	6.51396	19	70.0379	3.68621	480	35		2		6.17379	3	0.333063	530330088001	15.333	3	10955	35	1	2	3	480	2422	3		2		2	27
42898_312	42898	312	0	4	0.832047	39.3095	101806	67.0007	6.51396	19	70.0379	3.68621	30	44	1	1	1	3.4012	1	0.333063	530330088001	15.333	3	10955	44	1	1	1	30	59.5	1		2		2	22
42904_312	42904	312	0	4	0.855174	39.3095	163984	72.8896	12.8247	19	104.262	5.48747	660	34			3	6.49224	3	0.333063	530330078002	17	3	9779.97	34	0	2	3	660	2798.5	3		3		2	20
42918_312	42918	312	0	4	0.838161	39.3095	101806	67.0007	6.51396	19	70.0379	3.68621	75	25	1	1	2	4.31749	1	0.333063	530330088001	15.333	3	10955	25	1	1	2	75	183.5	1		2		2	29
42921_312	42921	312	0	4	0.907612	39.3095	101806	67.0007	6.51396	19	70.0379	3.68621	395	56	1	2	3	5.97889	2	0.333063	530330088001	15.333	3	10955	56	1	2	3	395	2108	3		2		2	27
43026_312	43026	312	0	4	0.812238	39.3095	27330	41.4864	15.8984	13	25.3335	1.94873	182		1	2	1	5.20401	1	0.333063	530330086003	16.167	1	14520	56	1	2	1	182	1013.5	1		1		3	22
43041_312	43041	312	0	4	0.744688	39.3095	27330	41.4864	15.8984	13	25.3335	1.94873	390	34	0	1	2	5.96615	2	0.333063	530330086003	16.167	1	14520	34	0	1	2	390	2080.5	3		1		3	22
43093_312	43093	312	0	4	0.449972	39.3095	54688	74.0211	3.97763	15	33.8749	2.25832	345	27	1		2	5.84354	2	0.333063	530330086001	17.167	2	16108.3	27	1	1	2	345	1806	2		2		3	23
43151_312	43151	312	0	4	0.549696	39.3095	27330	41.4864	15.8984	13	25.3335	1.94873	450		1	2	3	6.10925	3	0.333063	530330086003	16.167	1	14520	46	1	2	3	450	2284	3		1		3	19
43215_312	43215	312	0	4	1.05891	39.3095	163984	72.8896	12.8247	19	104.262	5.48747	150	52	0	1	3	5.01064	1	0.333063	530330078002	17	3	9779.97	52	0	1	3	150	725.5	1		3		2	17
43223_312	43223	312	0	4	0.757327	39.3095	41905	57.5744	0.631199	16	28.8143	1.80089	210	45	1	2	2	5.34711		0.333063	530330086002	18	2	21839.2	45	1	2	2	300	1622.5	2		1		3	20
40743_302	40743	302	0	4	0.491536	33.3333	201200	79.2709	25.9471	14	295.842	21.1315			0					0.337019	530330063004	15.833	3	3234.73	35	0	2	2	660	2798.5	3		3		1	16
40784_302	40784	302	0	4	0.192321	33.3333	105662	74.8006	9.80861	20	287.199	14.36	660	35	1	2	2	6.49224	3	0.337019	530330077001	17.833	3	8213.26	35	1	2	2	660	2798.5	3		2		1	25
40846_302	40846	302	0	4	0.429218	33.3333	140250	81.0142	9.31604	12	227.942	18.9951	80	48	1	1	3	4.38203	1	0.337019	530330077002	19.333	3	9436.02	48	1	1	3	80	233.5	1		3		1	17
40851_302	40851	302	0	4	0.373351	33.3333	140250	81.0142	9.31604	12	227.942	18.9951	450	52	1	1	3	6.10925	3	0.337019	530330077002	19.333	3	9436.02	52	1	1	3	450	2284	3		3		1	18
40866_302	40866	302	0	4	0.487608	33.3333	140250	81.0142	9.31604	12	227.942	18.9951			0					0.337019	530330077002	19.333	3	9436.02	55	0	2	3	260	1470.5	2		3		1	17
40869_302	40869	302	0	4	0.559594	33.3333	140250	81.0142	9.31604	12	227.942	18.9951	240	56	1	1	2	5.48064	2	0.337019	530330077002	19.333	3	9436.02	56	1	1	2	240	1313	2		3		1	21
40927_302	40927	302	0	4	0.546465	33.3333	150294	59.8524	7.82288	17	266.353	15.6678	300	61	1	2	3	5.70378	2	0.337019	530330078004	16	3	6946.02	61	1	2	3	300	1622.5	2		3		1	17
40935_302	40935	302	0	4	0.698433	33.3333	150294	59.8524	7.82288	17	266.353	15.6678			0					0.337019	530330078004	16	3	6946.02	63	0	1	2	300	1622.5	2		3		1	16
40947_302	40947	302	0	4	0.461865	33.3333	140250	81.0142	9.31604	12	227.942	18.9951	100		1	2	2	4.60517	1	0.337019	530330077002	19.333	3	9436.02	48	1	2	2	100	360	1		3		1	22
40951_302	40951	302	0	4	0.425975	33.3333	140250	81.0142	9.31604	12	227.942	18.9951	240	24	0	2	2	5.48064	2	0.337019	530330077002	19.333	3	9436.02	24	0	2	2	240	1313	2		3		1	22
42373_302	42373	302	0	4	0.990509	33.3333	52778	61.2963	2.96296	14	31.5847	2.25605	240	65		2	2	5.48064	2	0.337019	530330079002	16.833	2	15134.2	65	1	2	2	240	1313	2		1		3	21
42387_302	42387	302	0	4	1.09713	33.3333	52778	61.2963	2.96296	14	31.5847	2.25605	210	46	1	2	2	5.34711		0.337019	530330079002	16.833	2	15134.2	46	1	2	2	400	2137	3		1		3	25
42388_302	42388	302	0	4	1.07246	33.3333	52778	61.2963	2.96296	14	31.5847	2.25605			0					0.337019	530330079002	16.833	2	15134.2	42	0	2	3	540	2594.5	3		1		3	22
42437_302	42437	302	0	4	0.754338	33.3333	100000	59.7181	3.7092	19	38.8977	2.04725	160		1	1	3	5.07517	1	0.337019	530330077003	13.333	2	14389.2	58	1	1	3	160	844	1		2		2	28
42462_302	42462	302	0	4	0.914086	33.3333	100000	59.7181	3.7092	19	38.8977	2.04725	540	42	1	2	3	6.29157	3	0.337019	530330077003	13.333	2	14389.2	42	1	2	3	540	2594.5	3		2		2	28
42463_302	42463	302	0	4	0.851291	33.3333	100000	59.7181	3.7092	19	38.8977	2.04725			0	2	1			0.337019	530330077003	13.333	2	14389.2	22	0	2	1	160	844	1		2		2	25
42469_302	42469	302	0	4	0.68869	33.3333	100000	59.7181	3.7092	19	38.8977	2.04725	350				3	5.85793	2	0.337019	530330077003	13.333	2	14389.2	38	1	1	3	350	1836	2		2		2	25
42470_302	42470	302	0	4	0.678189	33.3333	100000	59.7181	3.7092	19	38.8977	2.04725			0					0.337019	530330077003	13.333	2	14389.2	47	0	2	2	330	1773	2		2		2	23
42491_302	42491	302	0	4	0.968693	33.3333	100000	59.7181	3.7092	19	38.8977	2.04725	105	43	1	1	3	4.65396	1	0.337019	530330077003	13.333	2	14389.2	43	1	1	3	105	422	1		2		2	26
42553_302	42553	302	0	4	0.537169	33.3333	150294	59.8524	7.82288	17	266.353	15.6678	950	44	0	1	2	6.85646	3	0.337019	530330078004	16	3	6946.02	44	0	1	2	950	2971.5	3		3		1	22
42559_302	42559	302	0	4	0.743383	33.3333	123088	54.05	7.19152	19	74.3127	3.9112	450		1	2	3	6.10925	3	0.337019	530330078003	18	3	10955.7	28	1	2	3	450	2284	3		3		2	27
42562_302	42562	302	0	4	0.641174	33.3333	150294	59.8524	7.82288	17	266.353	15.6678	420	55	1	1	2	6.04025	3	0.337019	530330078004	16	3	6946.02	55	1	1	2	420	2176	3		3		1	24
42573_302	42573	302	0	4	0.740214	33.3333	150294	59.8524	7.82288	17	266.353	15.6678	100	75	1	2	3	4.60517	1	0.337019	530330078004	16	3	6946.02	75	1	2	3	100	360	1		3		1	24
42918_302	42918	302	0	4	0.986016	33.3333	101806	67.0007	6.51396	19	70.0379	3.68621	75	25	1	1	2	4.31749	1	0.337019	530330088001	15.333	3	10955	25	1	1	2	75	183.5	1		2		2	29
42921_302	42921	302	0	4	0.960236	33.3333	101806	67.0007	6.51396	19	70.0379	3.68621	395	56	1	2	3	5.97889	2	0.337019	530330088001	15.333	3	10955	56	1	2	3	395	2108	3		2		2	27
40947_290	40947	290	0	4	0.997723	51.6111	140250	81.0142	9.31604	12	227.942	18.9951	100		1	2	2	4.60517	1	0.348071	530330077002	19.333	3	9436.02	48	1	2	2	100	360	1		3		1	22
40951_290	40951	290	0	4	0.915317	51.6111	140250	81.0142	9.31604	12	227.942	18.9951	240	24	0	2	2	5.48064	2	0.348071	530330077002	19.333	3	9436.02	24	0	2	2	240	1313	2		3		1	22
42387_290	42387	290	0	4	0.993075	51.6111	52778	61.2963	2.96296	14	31.5847	2.25605	210	46	1	2	2	5.34711		0.348071	530330079002	16.833	2	15134.2	46	1	2	2	400	2137	3		1		3	25
42397_290	42397	290	0	4	0.956259	51.6111	52778	61.2963	2.96296	14	31.5847	2.25605	1200	58	1	1	2	7.09008	3	0.348071	530330079002	16.833	2	15134.2	58	1	1	2	1200	3061	3		1		3	24
42437_290	42437	290	0	4	0.827995	51.6111	100000	59.7181	3.7092	19	38.8977	2.04725	160		1	1	3	5.07517	1	0.348071	530330077003	13.333	2	14389.2	58	1	1	3	160	844	1		2		2	28
42462_290	42462	290	0	4	0.444659	51.6111	100000	59.7181	3.7092	19	38.8977	2.04725	540	42	1	2	3	6.29157	3	0.348071	530330077003	13.333	2	14389.2	42	1	2	3	540	2594.5	3		2		2	28
42463_290	42463	290	0	4	0.507088	51.6111	100000	59.7181	3.7092	19	38.8977	2.04725			0	2	1			0.348071	530330077003	13.333	2	14389.2	22	0	2	1	160	844	1		2		2	25
42469_290	42469	290	0	4	0.669099	51.6111	100000	59.7181	3.7092	19	38.8977	2.04725	350				3	5.85793	2	0.348071	530330077003	13.333	2	14389.2	38	1	1	3	350	1836	2		2		2	25
42470_290	42470	290	0	4	0.6796	51.6111	100000	59.7181	3.7092	19	38.8977	2.04725			0					0.348071	530330077003	13.333	2	14389.2	47	0	2	2	330	1773	2		2		2	23
42491_290	42491	290	0	4	0.429343	51.6111	100000	59.7181	3.7092	19	38.8977	2.04725	105	43	1	1	3	4.65396	1	0.348071	530330077003	13.333	2	14389.2	43	1	1	3	105	422	1		2		2	26
42553_290	42553	290	0	4	0.799282	51.6111	150294	59.8524	7.82288	17	266.353	15.6678	950	44	0	1	2	6.85646	3	0.348071	530330078004	16	3	6946.02	44	0	1	2	950	2971.5	3		3		1	22
42559_290	42559	290	1	4	0.692816	51.6111	123088	54.05	7.19152	19	74.3127	3.9112	450		1	2	3	6.10925	3	0.348071	530330078003	18	3	10955.7	28	1	2	3	450	2284	3		3		2	27
42562_290	42562	290	0	4	0.801811	51.6111	150294	59.8524	7.82288	17	266.353	15.6678	420	55	1	1	2	6.04025	3	0.348071	530330078004	16	3	6946.02	55	1	1	2	420	2176	3		3		1	24
42573_290	42573	290	0	4	0.723903	51.6111	150294	59.8524	7.82288	17	266.353	15.6678	100	75	1	2	3	4.60517	1	0.348071	530330078004	16	3	6946.02	75	1	2	3	100	360	1		3		1	24
42622_290	42622	290	0	4	0.896433	51.6111	163984	72.8896	12.8247	19	104.262	5.48747	1100	50	1	2	3	7.00307	3	0.348071	530330078002	17	3	9779.97	50	1	2	3	1100	3028	3		3		2	16
42776_290	42776	290	0	4	0.946907	51.6111	54688	74.0211	3.97763	15	33.8749	2.25832	720	39	1	1	3	6.57925	3	0.348071	530330086001	17.167	2	16108.3	39	1	1	3	720	2867.5	3		2		3	22
42801_290	42801	290	0	4	0.87801	51.6111	54688	74.0211	3.97763	15	33.8749	2.25832	140	28	0	1	1	4.94164	1	0.348071	530330086001	17.167	2	16108.3	28	0	1	1	140	637	1		2		3	22
42811_290	42811	290	0	4	0.817675	51.6111	52778	61.2963	2.96296	14	31.5847	2.25605	90	57	1	1	2	4.49981		0.348071	530330079002	16.833	2	15134.2	57	1	1	2	120	551.5	1		1		3	21
42843_290	42843	290	0	4	0.875785	51.6111	52778	61.2963	2.96296	14	31.5847	2.25605	320	52	1	1	2	5.76832	2	0.348071	530330079002	16.833	2	15134.2	52	1	1	2	320	1732.5	2		1		3	23
42865_290	42865	290	0	4	0.356251	51.6111	101806	67.0007	6.51396	19	70.0379	3.68621	480	35		2		6.17379	3	0.348071	530330088001	15.333	3	10955	35	1	2	3	480	2422	3		2		2	27
42898_290	42898	290	0	4	0.128046	51.6111	101806	67.0007	6.51396	19	70.0379	3.68621	30	44	1	1	1	3.4012	1	0.348071	530330088001	15.333	3	10955	44	1	1	1	30	59.5	1		2		2	22
42904_290	42904	290	0	4	0.139982	51.6111	163984	72.8896	12.8247	19	104.262	5.48747	660	34			3	6.49224	3	0.348071	530330078002	17	3	9779.97	34	0	2	3	660	2798.5	3		3		2	20
42918_290	42918	290	0	4	0.285302	51.6111	101806	67.0007	6.51396	19	70.0379	3.68621	75	25	1	1	2	4.31749	1	0.348071	530330088001	15.333	3	10955	25	1	1	2	75	183.5	1		2		2	29
42921_290	42921	290	1	4	0.232766	51.6111	101806	67.0007	6.51396	19	70.0379	3.68621	395	56	1	2	3	5.97889	2	0.348071	530330088001	15.333	3	10955	56	1	2	3	395	2108	3		2		2	27
42967_290	42967	290	0	4	0.583685	51.6111	163984	72.8896	12.8247	19	104.262	5.48747			0					0.348071	530330078002	17	3	9779.97	32	0	2	3	110	483	1		3		2	23
43215_290	43215	290	0	4	0.424477	51.6111	163984	72.8896	12.8247	19	104.262	5.48747	150	52	0	1	3	5.01064	1	0.348071	530330078002	17	3	9779.97	52	0	1	3	150	725.5	1		3		2	17
40456_339	40456	339	0	4	0.759539	53.2659	127813	96.7574	5.79039	6	159.012	26.5021	450	44	1	1	2	6.10925	3	0.353778	530330042004	15.167	3	11877.1	44	1	1	2	450	2284	3		3		2	10
40490_339	40490	339	0	4	1.05553	53.2659	110000	67.5566	7.4289	6	159.833	26.6389			0					0.353778	530330042002	17.5	3	8699.32	46	0	1	2	98	314.5	1		2		1	9
40505_339	40505	339	0	4	0.813468	53.2659	127813	96.7574	5.79039	6	159.012	26.5021	210	51	0	2	3	5.34711		0.353778	530330042004	15.167	3	11877.1	51	0	2	3	240	1313	2		3		2	9
40506_339	40506	339	0	4	0.801656	53.2659	127813	96.7574	5.79039	6	159.012	26.5021	120	61	1	1	3	4.78749	1	0.353778	530330042004	15.167	3	11877.1	61	1	1	3	120	551.5	1		3		2	9
40507_339	40507	339	0	4	0.745794	53.2659	127813	96.7574	5.79039	6	159.012	26.5021	854	81	1	1	3	6.74993	3	0.353778	530330042004	15.167	3	11877.1	81	1	1	3	854	2916.5	3		3		2	10
40530_339	40530	339	0	4	0.807447	53.2659	127813	96.7574	5.79039	6	159.012	26.5021	555	48	1	2	3	6.31897	3	0.353778	530330042004	15.167	3	11877.1	48	1	2	3	555	2633	3		3		2	11
40542_339	40542	339	0	4	0.688858	53.2659	127813	96.7574	5.79039	6	159.012	26.5021			1	2	3			0.353778	530330042004	15.167	3	11877.1	28	1	2	3	375	2048.5	2		3		2	7
41112_339	41112	339	0	4	1.0152	53.2659	106875	66.4938	14.0041	4	69.8856	17.4714	480	56				6.17379	3	0.353778	530330038002	13.5	3	8955.21	56	1	1	1	480	2422	3		2		1	9
41212_339	41212	339	0	4	0.89716	53.2659	106875	66.4938	14.0041	4	69.8856	17.4714	430		1	1	2	6.06379	3	0.353778	530330038002	13.5	3	8955.21	64	1	1	2	430	2217	3		2		1	9
41226_339	41226	339	0	4	0.81161	53.2659	106875	66.4938	14.0041	4	69.8856	17.4714	40	50	1	2	3	3.68888		0.353778	530330038002	13.5	3	8955.21	50	1	2	3	240	1313	2		2		1	11
41232_339	41232	339	0	4	0.905717	53.2659	106875	66.4938	14.0041	4	69.8856	17.4714	300	41	1	1	3	5.70378	2	0.353778	530330038002	13.5	3	8955.21	41	1	1	3	300	1622.5	2		2		1	9
41248_339	41248	339	0	4	0.865433	53.2659	127813	96.7574	5.79039	6	159.012	26.5021	960	64	1	2	2	6.86693	3	0.353778	530330042004	15.167	3	11877.1	64	1	2	2	960	2987	3		3		2	9
30147_238	30147	238	0	3	0.0255756	44.1508	18504	2.5126	12.3618	12	123.685	10.3071	900	28	0	2	2	6.80239	3	0.358575	371830508001	17	1	7875.22	28	0	2	2	900	2942.5	3		1		3	12
30290_238	30290	238	0	3	0.791465	44.1508	14688	22.453	2.5957	14	392.901	28.0643	240	33	0	2	3	5.48064	2	0.358575	371830509001	13.833	1	7185.23	33	0	2	3	240	1313	2		1		3	16
30317_238	30317	238	0	3	0.829996	44.1508	14688	22.453	2.5957	14	392.901	28.0643	1080	42	1	1		6.98472	3	0.358575	371830509001	13.833	1	7185.23	42	1	1	2	1080	3008	3		1		3	15
30332_238	30332	238	0	3	0.764709	44.1508	14688	22.453	2.5957	14	392.901	28.0643	90	28	0	2	2	4.49981		0.358575	371830509001	13.833	1	7185.23	28	0	2	2	140	637	1		1		3	19
30383_238	30383	238	0	3	0.773831	44.1508	16369	2.2822	14.1079	12	120.381	10.0317	300	40	1	2	2	5.70378	2	0.358575	371830509003	12.5	1	2979.53	40	1	2	2	300	1622.5	2		1		2	16
30392_238	30392	238	0	3	0.706536	44.1508	18504	2.5126	12.3618	12	123.685	10.3071	720	61	0	2	2	6.57925	3	0.358575	371830508001	17	1	7875.22	61	0	2	2	720	2867.5	3		1		3	12
30417_238	30417	238	0	3	0.861351	44.1508	16369	2.2822	14.1079	12	120.381	10.0317	90	28	1	2	3	4.49981	1	0.358575	371830509003	12.5	1	2979.53	28	1	2	3	90	284	1		1		2	16
30471_238	30471	238	0	3	0.826349	44.1508	16369	2.2822	14.1079	12	120.381	10.0317	60	38	1	2	1	4.09434	1	0.358575	371830509003	12.5	1	2979.53	38	1	2	1	60	139.5	1		1		2	14
30534_238	30534	238	0	3	0.442851	44.1508	27837	6.0086	6.0086	14	125.462	8.96154	250	28	1	1	2	5.52146	2	0.358575	371830508002	13.167	1	3139.03	28	1	1	2	250	1433.5	2		2		2	12
30572_238	30572	238	0	3	0.474454	44.1508	18504	2.5126	12.3618	12	123.685	10.3071		65	0	2	3			0.358575	371830508001	17	1	7875.22	65	0	2	3	360	1939	2		1		3	13
31933_238	31933	238	0	3	0.213211	44.1508	25375	40.076	2.3649	10	122.237	12.2237				2	2			0.358575	371830508003	9.333	1	6605.57	46	0	2	2	45	97.5	1		2		3	10
32074_238	32074	238	0	3	0.819452	44.1508	27837	6.0086	6.0086	14	125.462	8.96154	240	49	0	2	1	5.48064	2	0.358575	371830508002	13.167	1	3139.03	49	0	2	1	240	1313	2		2		2	9
32110_238	32110	238	0	3	0.830102	44.1508	27837	6.0086	6.0086	14	125.462	8.96154		48	0	2	2			0.358575	371830508002	13.167	1	3139.03	48	0	2	2	1100	3028	3		2		2	9
32137_238	32137	238	0	3	0.82103	44.1508	27837	6.0086	6.0086	14	125.462	8.96154	450		0	2	1	6.10925	3	0.358575	371830508002	13.167	1	3139.03	61	0	2	1	450	2284	3		2		2	9
20153_151	20153	151	0	2	0.292759	34.2619	584	3.07167	58.6636	39.5149	4.39055	1	900	36	1	1	1	6.80239		0.358583	450450009001	12.667	1		36	1	1	1	250	1433.5	2		2			7
20207_151	20207	151	0	2	0.561825	34.2619	652	2.10748	52.7417	41.7892	4.64325	1	11	53	0	2	3	2.3979	1	0.358583	450450007002	9.667	1		53	0	2	3	11	31	1		2			10
21080_151	21080	151	0	2	0.698359	34.2619	535	1.40306	57.6471	41.0933	4.10933	1			0					0.358583	450450023031	8.833	1		43	0	2	2	150	725.5	1		1			8
21176_151	21176	151	0	2	0.679612	34.2619	535	1.40306	57.6471	41.0933	4.10933	1			0	2	1			0.358583	450450023031	8.833	1		32	0	2	1	270	1520	2		1			8
20473_185	20473	185	0	2	0.607365	38.8333	702	24.5055	63.1006	128.678	16.0847	3			0					0.363852	450450004001	9.667	1		30	0	2	1	30	59.5	1		3			7
20637_185	20637	185	0	2	1.00419	38.8333	509	22.9292	56.3903	27.6917	5.53834	4	240	66	1	1	2	5.48064	2	0.363852	450450042002	10.167	1		66	1	1	2	240	1313	2		1			6
40743_303	40743	303	0	4	0.823522	41.2143	201200	79.2709	25.9471	14	295.842	21.1315			0					0.365072	530330063004	15.833	3	3234.73	35	0	2	2	660	2798.5	3		3		1	16
40784_303	40784	303	0	4	0.677953	41.2143	105662	74.8006	9.80861	20	287.199	14.36	660	35	1	2	2	6.49224	3	0.365072	530330077001	17.833	3	8213.26	35	1	2	2	660	2798.5	3		2		1	25
40846_303	40846	303	0	4	0.271353	41.2143	140250	81.0142	9.31604	12	227.942	18.9951	80	48	1	1	3	4.38203	1	0.365072	530330077002	19.333	3	9436.02	48	1	1	3	80	233.5	1		3		1	17
40851_303	40851	303	0	4	0.366143	41.2143	140250	81.0142	9.31604	12	227.942	18.9951	450	52	1	1	3	6.10925	3	0.365072	530330077002	19.333	3	9436.02	52	1	1	3	450	2284	3		3		1	18
40866_303	40866	303	1	4	0.228845	41.2143	140250	81.0142	9.31604	12	227.942	18.9951			0					0.365072	530330077002	19.333	3	9436.02	55	0	2	3	260	1470.5	2		3		1	17
40866_303	40866	303	1	4	0.228845	41.2143	140250	81.0142	9.31604	12	227.942	18.9951			0					0.365072	530330077002	19.333	3	9436.02	55	0	2	3	260	1470.5	2		3		1	17
40869_303	40869	303	0	4	0.0917516	41.2143	140250	81.0142	9.31604	12	227.942	18.9951	240	56	1	1	2	5.48064	2	0.365072	530330077002	19.333	3	9436.02	56	1	1	2	240	1313	2		3		1	21
40927_303	40927	303	0	4	0.923258	41.2143	150294	59.8524	7.82288	17	266.353	15.6678	300	61	1	2	3	5.70378	2	0.365072	530330078004	16	3	6946.02	61	1	2	3	300	1622.5	2		3		1	17
40947_303	40947	303	0	4	0.350807	41.2143	140250	81.0142	9.31604	12	227.942	18.9951	100		1	2	2	4.60517	1	0.365072	530330077002	19.333	3	9436.02	48	1	2	2	100	360	1		3		1	22
40951_303	40951	303	0	4	0.388208	41.2143	140250	81.0142	9.31604	12	227.942	18.9951	240	24	0	2	2	5.48064	2	0.365072	530330077002	19.333	3	9436.02	24	0	2	2	240	1313	2		3		1	22
42373_303	42373	303	0	4	0.605837	41.2143	52778	61.2963	2.96296	14	31.5847	2.25605	240	65		2	2	5.48064	2	0.365072	530330079002	16.833	2	15134.2	65	1	2	2	240	1313	2		1		3	21
42387_303	42387	303	0	4	0.712458	41.2143	52778	61.2963	2.96296	14	31.5847	2.25605	210	46	1	2	2	5.34711		0.365072	530330079002	16.833	2	15134.2	46	1	2	2	400	2137	3		1		3	25
42388_303	42388	303	0	4	0.687783	41.2143	52778	61.2963	2.96296	14	31.5847	2.25605			0					0.365072	530330079002	16.833	2	15134.2	42	0	2	3	540	2594.5	3		1		3	22
42397_303	42397	303	0	4	0.749274	41.2143	52778	61.2963	2.96296	14	31.5847	2.25605	1200	58	1	1	2	7.09008	3	0.365072	530330079002	16.833	2	15134.2	58	1	1	2	1200	3061	3		1		3	24
42437_303	42437	303	0	4	0.447393	41.2143	100000	59.7181	3.7092	19	38.8977	2.04725	160		1	1	3	5.07517	1	0.365072	530330077003	13.333	2	14389.2	58	1	1	3	160	844	1		2		2	28
42462_303	42462	303	0	4	0.828027	41.2143	100000	59.7181	3.7092	19	38.8977	2.04725	540	42	1	2	3	6.29157	3	0.365072	530330077003	13.333	2	14389.2	42	1	2	3	540	2594.5	3		2		2	28
42463_303	42463	303	0	4	0.765225	41.2143	100000	59.7181	3.7092	19	38.8977	2.04725			0	2	1			0.365072	530330077003	13.333	2	14389.2	22	0	2	1	160	844	1		2		2	25
42469_303	42469	303	0	4	0.60263	41.2143	100000	59.7181	3.7092	19	38.8977	2.04725	350				3	5.85793	2	0.365072	530330077003	13.333	2	14389.2	38	1	1	3	350	1836	2		2		2	25
42470_303	42470	303	0	4	0.592123	41.2143	100000	59.7181	3.7092	19	38.8977	2.04725			0					0.365072	530330077003	13.333	2	14389.2	47	0	2	2	330	1773	2		2		2	23
42491_303	42491	303	0	4	0.847295	41.2143	100000	59.7181	3.7092	19	38.8977	2.04725	105	43	1	1	3	4.65396	1	0.365072	530330077003	13.333	2	14389.2	43	1	1	3	105	422	1		2		2	26
42553_303	42553	303	0	4	0.767723	41.2143	150294	59.8524	7.82288	17	266.353	15.6678	950	44	0	1	2	6.85646	3	0.365072	530330078004	16	3	6946.02	44	0	1	2	950	2971.5	3		3		1	22
42559_303	42559	303	0	4	0.972999	41.2143	123088	54.05	7.19152	19	74.3127	3.9112	450		1	2	3	6.10925	3	0.365072	530330078003	18	3	10955.7	28	1	2	3	450	2284	3		3		2	27
42562_303	42562	303	0	4	0.871734	41.2143	150294	59.8524	7.82288	17	266.353	15.6678	420	55	1	1	2	6.04025	3	0.365072	530330078004	16	3	6946.02	55	1	1	2	420	2176	3		3		1	24
42573_303	42573	303	0	4	0.96983	41.2143	150294	59.8524	7.82288	17	266.353	15.6678	100	75	1	2	3	4.60517	1	0.365072	530330078004	16	3	6946.02	75	1	2	3	100	360	1		3		1	24
42701_303	42701	303	0	4	0.777354	41.2143	52778	61.2963	2.96296	14	31.5847	2.25605	90	47	1	1	1	4.49981		0.365072	530330079002	16.833	2	15134.2	47	1	1	1	480	2422	3		1		3	21
42811_303	42811	303	0	4	0.98565	41.2143	52778	61.2963	2.96296	14	31.5847	2.25605	90	57	1	1	2	4.49981		0.365072	530330079002	16.833	2	15134.2	57	1	1	2	120	551.5	1		1		3	21
42843_303	42843	303	0	4	0.926601	41.2143	52778	61.2963	2.96296	14	31.5847	2.25605	320	52	1	1	2	5.76832	2	0.365072	530330079002	16.833	2	15134.2	52	1	1	2	320	1732.5	2		1		3	23
42865_303	42865	303	0	4	0.921183	41.2143	101806	67.0007	6.51396	19	70.0379	3.68621	480	35		2		6.17379	3	0.365072	530330088001	15.333	3	10955	35	1	2	3	480	2422	3		2		2	27
42918_303	42918	303	0	4	0.984848	41.2143	101806	67.0007	6.51396	19	70.0379	3.68621	75	25	1	1	2	4.31749	1	0.365072	530330088001	15.333	3	10955	25	1	1	2	75	183.5	1		2		2	29
40721_308	40721	308	0	4	1.00302	67.5	35016	57.0243	27.6501	15	47.8907	3.19271		53	1	2	2			0.397864	530330073002	18.167	1	16113.8	53	1	2	2	480	2422	3		1		3	16
40846_308	40846	308	0	4	0.961336	67.5	140250	81.0142	9.31604	12	227.942	18.9951	80	48	1	1	3	4.38203	1	0.397864	530330077002	19.333	3	9436.02	48	1	1	3	80	233.5	1		3		1	17
40851_308	40851	308	0	4	0.935468	67.5	140250	81.0142	9.31604	12	227.942	18.9951	450	52	1	1	3	6.10925	3	0.397864	530330077002	19.333	3	9436.02	52	1	1	3	450	2284	3		3		1	18
40866_308	40866	308	0	4	0.914571	67.5	140250	81.0142	9.31604	12	227.942	18.9951			0					0.397864	530330077002	19.333	3	9436.02	55	0	2	3	260	1470.5	2		3		1	17
40869_308	40869	308	0	4	0.728763	67.5	140250	81.0142	9.31604	12	227.942	18.9951	240	56	1	1	2	5.48064	2	0.397864	530330077002	19.333	3	9436.02	56	1	1	2	240	1313	2		3		1	21
40947_308	40947	308	0	4	0.784854	67.5	140250	81.0142	9.31604	12	227.942	18.9951	100		1	2	2	4.60517	1	0.397864	530330077002	19.333	3	9436.02	48	1	2	2	100	360	1		3		1	22
40951_308	40951	308	1	4	0.822248	67.5	140250	81.0142	9.31604	12	227.942	18.9951	240	24	0	2	2	5.48064	2	0.397864	530330077002	19.333	3	9436.02	24	0	2	2	240	1313	2		3		1	22
42373_308	42373	308	0	4	0.454409	67.5	52778	61.2963	2.96296	14	31.5847	2.25605	240	65		2	2	5.48064	2	0.397864	530330079002	16.833	2	15134.2	65	1	2	2	240	1313	2		1		3	21
42387_308	42387	308	0	4	0.409396	67.5	52778	61.2963	2.96296	14	31.5847	2.25605	210	46	1	2	2	5.34711		0.397864	530330079002	16.833	2	15134.2	46	1	2	2	400	2137	3		1		3	25
42388_308	42388	308	0	4	0.384722	67.5	52778	61.2963	2.96296	14	31.5847	2.25605			0					0.397864	530330079002	16.833	2	15134.2	42	0	2	3	540	2594.5	3		1		3	22
42397_308	42397	308	0	4	0.446219	67.5	52778	61.2963	2.96296	14	31.5847	2.25605	1200	58	1	1	2	7.09008	3	0.397864	530330079002	16.833	2	15134.2	58	1	1	2	1200	3061	3		1		3	24
42437_308	42437	308	0	4	0.73062	67.5	100000	59.7181	3.7092	19	38.8977	2.04725	160		1	1	3	5.07517	1	0.397864	530330077003	13.333	2	14389.2	58	1	1	3	160	844	1		2		2	28
42462_308	42462	308	0	4	0.956147	67.5	100000	59.7181	3.7092	19	38.8977	2.04725	540	42	1	2	3	6.29157	3	0.397864	530330077003	13.333	2	14389.2	42	1	2	3	540	2594.5	3		2		2	28
42463_308	42463	308	0	4	0.894215	67.5	100000	59.7181	3.7092	19	38.8977	2.04725			0	2	1			0.397864	530330077003	13.333	2	14389.2	22	0	2	1	160	844	1		2		2	25
42469_308	42469	308	0	4	0.815562	67.5	100000	59.7181	3.7092	19	38.8977	2.04725	350				3	5.85793	2	0.397864	530330077003	13.333	2	14389.2	38	1	1	3	350	1836	2		2		2	25
42470_308	42470	308	0	4	0.826069	67.5	100000	59.7181	3.7092	19	38.8977	2.04725			0					0.397864	530330077003	13.333	2	14389.2	47	0	2	2	330	1773	2		2		2	23
42491_308	42491	308	0	4	0.971284	67.5	100000	59.7181	3.7092	19	38.8977	2.04725	105	43	1	1	3	4.65396	1	0.397864	530330077003	13.333	2	14389.2	43	1	1	3	105	422	1		2		2	26
42583_308	42583	308	0	4	0.656777	67.5	32729	70.1895	2.62391	13	21.4187	1.64759			0					0.397864	530330084001	17.5	1	24130.1	23	0	2	1	210	1126	2		1		3	20
42668_308	42668	308	0	4	0.733814	67.5	32729	70.1895	2.62391	13	21.4187	1.64759	360	33	0	1	3	5.8861	2	0.397864	530330084001	17.5	1	24130.1	33	0	1	3	360	1939	2		1		3	23
42701_308	42701	308	0	4	0.372642	67.5	52778	61.2963	2.96296	14	31.5847	2.25605	90	47	1	1	1	4.49981		0.397864	530330079002	16.833	2	15134.2	47	1	1	1	480	2422	3		1		3	21
42776_308	42776	308	0	4	0.641205	67.5	54688	74.0211	3.97763	15	33.8749	2.25832	720	39	1	1	3	6.57925	3	0.397864	530330086001	17.167	2	16108.3	39	1	1	3	720	2867.5	3		2		3	22
42785_308	42785	308	0	4	0.463785	67.5	54688	74.0211	3.97763	15	33.8749	2.25832	0	35	1	1	2			0.397864	530330086001	17.167	2	16108.3	35	1	1	2	360	1939	2		2		3	18
42801_308	42801	308	0	4	0.641311	67.5	54688	74.0211	3.97763	15	33.8749	2.25832	140	28	0	1	1	4.94164	1	0.397864	530330086001	17.167	2	16108.3	28	0	1	1	140	637	1		2		3	22
42811_308	42811	308	0	4	0.580945	67.5	52778	61.2963	2.96296	14	31.5847	2.25605	90	57	1	1	2	4.49981		0.397864	530330079002	16.833	2	15134.2	57	1	1	2	120	551.5	1		1		3	21
42843_308	42843	308	0	4	0.52189	67.5	52778	61.2963	2.96296	14	31.5847	2.25605	320	52	1	1	2	5.76832	2	0.397864	530330079002	16.833	2	15134.2	52	1	1	2	320	1732.5	2		1		3	23
43093_308	43093	308	0	4	0.897788	67.5	54688	74.0211	3.97763	15	33.8749	2.25832	345	27	1		2	5.84354	2	0.397864	530330086001	17.167	2	16108.3	27	1	1	2	345	1806	2		2		3	23
43151_308	43151	308	0	4	1.04407	67.5	27330	41.4864	15.8984	13	25.3335	1.94873	450		1	2	3	6.10925	3	0.397864	530330086003	16.167	1	14520	46	1	2	3	450	2284	3		1		3	19
40743_287	40743	287	0	4	0.800469	37.2619	201200	79.2709	25.9471	14	295.842	21.1315			0					0.414119	530330063004	15.833	3	3234.73	35	0	2	2	660	2798.5	3		3		1	16
40784_287	40784	287	1	4	0.505199	37.2619	105662	74.8006	9.80861	20	287.199	14.36	660	35	1	2	2	6.49224	3	0.414119	530330077001	17.833	3	8213.26	35	1	2	2	660	2798.5	3		2		1	25
40784_287	40784	287	1	4	0.505199	37.2619	105662	74.8006	9.80861	20	287.199	14.36	660	35	1	2	2	6.49224	3	0.414119	530330077001	17.833	3	8213.26	35	1	2	2	660	2798.5	3		2		1	25
40784_287	40784	287	1	4	0.505199	37.2619	105662	74.8006	9.80861	20	287.199	14.36	660	35	1	2	2	6.49224	3	0.414119	530330077001	17.833	3	8213.26	35	1	2	2	660	2798.5	3		2		1	25
40784_287	40784	287	1	4	0.505199	37.2619	105662	74.8006	9.80861	20	287.199	14.36	660	35	1	2	2	6.49224	3	0.414119	530330077001	17.833	3	8213.26	35	1	2	2	660	2798.5	3		2		1	25
40784_287	40784	287	1	4	0.505199	37.2619	105662	74.8006	9.80861	20	287.199	14.36	660	35	1	2	2	6.49224	3	0.414119	530330077001	17.833	3	8213.26	35	1	2	2	660	2798.5	3		2		1	25
40784_287	40784	287	1	4	0.505199	37.2619	105662	74.8006	9.80861	20	287.199	14.36	660	35	1	2	2	6.49224	3	0.414119	530330077001	17.833	3	8213.26	35	1	2	2	660	2798.5	3		2		1	25
40784_287	40784	287	1	4	0.505199	37.2619	105662	74.8006	9.80861	20	287.199	14.36	660	35	1	2	2	6.49224	3	0.414119	530330077001	17.833	3	8213.26	35	1	2	2	660	2798.5	3		2		1	25
40846_287	40846	287	0	4	0.736325	37.2619	140250	81.0142	9.31604	12	227.942	18.9951	80	48	1	1	3	4.38203	1	0.414119	530330077002	19.333	3	9436.02	48	1	1	3	80	233.5	1		3		1	17
40851_287	40851	287	0	4	0.626883	37.2619	140250	81.0142	9.31604	12	227.942	18.9951	450	52	1	1	3	6.10925	3	0.414119	530330077002	19.333	3	9436.02	52	1	1	3	450	2284	3		3		1	18
40866_287	40866	287	0	4	0.794715	37.2619	140250	81.0142	9.31604	12	227.942	18.9951			0					0.414119	530330077002	19.333	3	9436.02	55	0	2	3	260	1470.5	2		3		1	17
40869_287	40869	287	0	4	0.65682	37.2619	140250	81.0142	9.31604	12	227.942	18.9951	240	56	1	1	2	5.48064	2	0.414119	530330077002	19.333	3	9436.02	56	1	1	2	240	1313	2		3		1	21
40927_287	40927	287	0	4	0.526985	37.2619	150294	59.8524	7.82288	17	266.353	15.6678	300	61	1	2	3	5.70378	2	0.414119	530330078004	16	3	6946.02	61	1	2	3	300	1622.5	2		3		1	17
40935_287	40935	287	0	4	0.44835	37.2619	150294	59.8524	7.82288	17	266.353	15.6678			0					0.414119	530330078004	16	3	6946.02	63	0	1	2	300	1622.5	2		3		1	16
40947_287	40947	287	0	4	0.476138	37.2619	140250	81.0142	9.31604	12	227.942	18.9951	100		1	2	2	4.60517	1	0.414119	530330077002	19.333	3	9436.02	48	1	2	2	100	360	1		3		1	22
40951_287	40951	287	0	4	0.393732	37.2619	140250	81.0142	9.31604	12	227.942	18.9951	240	24	0	2	2	5.48064	2	0.414119	530330077002	19.333	3	9436.02	24	0	2	2	240	1313	2		3		1	22
42373_287	42373	287	0	4	0.822416	37.2619	52778	61.2963	2.96296	14	31.5847	2.25605	240	65		2	2	5.48064	2	0.414119	530330079002	16.833	2	15134.2	65	1	2	2	240	1313	2		1		3	21
42387_287	42387	287	0	4	0.87993	37.2619	52778	61.2963	2.96296	14	31.5847	2.25605	210	46	1	2	2	5.34711		0.414119	530330079002	16.833	2	15134.2	46	1	2	2	400	2137	3		1		3	25
42388_287	42388	287	0	4	0.855249	37.2619	52778	61.2963	2.96296	14	31.5847	2.25605			0					0.414119	530330079002	16.833	2	15134.2	42	0	2	3	540	2594.5	3		1		3	22
42397_287	42397	287	0	4	0.916746	37.2619	52778	61.2963	2.96296	14	31.5847	2.25605	1200	58	1	1	2	7.09008	3	0.414119	530330079002	16.833	2	15134.2	58	1	1	2	1200	3061	3		1		3	24
42437_287	42437	287	0	4	0.358258	37.2619	100000	59.7181	3.7092	19	38.8977	2.04725	160		1	1	3	5.07517	1	0.414119	530330077003	13.333	2	14389.2	58	1	1	3	160	844	1		2		2	28
42462_287	42462	287	0	4	0.495985	37.2619	100000	59.7181	3.7092	19	38.8977	2.04725	540	42	1	2	3	6.29157	3	0.414119	530330077003	13.333	2	14389.2	42	1	2	3	540	2594.5	3		2		2	28
42463_287	42463	287	0	4	0.434953	37.2619	100000	59.7181	3.7092	19	38.8977	2.04725			0	2	1			0.414119	530330077003	13.333	2	14389.2	22	0	2	1	160	844	1		2		2	25
42469_287	42469	287	0	4	0.273782	37.2619	100000	59.7181	3.7092	19	38.8977	2.04725	350				3	5.85793	2	0.414119	530330077003	13.333	2	14389.2	38	1	1	3	350	1836	2		2		2	25
42470_287	42470	287	0	4	0.263275	37.2619	100000	59.7181	3.7092	19	38.8977	2.04725			0					0.414119	530330077003	13.333	2	14389.2	47	0	2	2	330	1773	2		2		2	23
42491_287	42491	287	0	4	0.550591	37.2619	100000	59.7181	3.7092	19	38.8977	2.04725	105	43	1	1	3	4.65396	1	0.414119	530330077003	13.333	2	14389.2	43	1	1	3	105	422	1		2		2	26
42553_287	42553	287	0	4	0.133955	37.2619	150294	59.8524	7.82288	17	266.353	15.6678	950	44	0	1	2	6.85646	3	0.414119	530330078004	16	3	6946.02	44	0	1	2	950	2971.5	3		3		1	22
42559_287	42559	287	1	4	0.224483	37.2619	123088	54.05	7.19152	19	74.3127	3.9112	450		1	2	3	6.10925	3	0.414119	530330078003	18	3	10955.7	28	1	2	3	450	2284	3		3		2	27
42562_287	42562	287	0	4	0.140672	37.2619	150294	59.8524	7.82288	17	266.353	15.6678	420	55	1	1	2	6.04025	3	0.414119	530330078004	16	3	6946.02	55	1	1	2	420	2176	3		3		1	24
42573_287	42573	287	0	4	0.221307	37.2619	150294	59.8524	7.82288	17	266.353	15.6678	100	75	1	2	3	4.60517	1	0.414119	530330078004	16	3	6946.02	75	1	2	3	100	360	1		3		1	24
42622_287	42622	287	0	4	0.716087	37.2619	163984	72.8896	12.8247	19	104.262	5.48747	1100	50	1	2	3	7.00307	3	0.414119	530330078002	17	3	9779.97	50	1	2	3	1100	3028	3		3		2	16
42701_287	42701	287	0	4	0.973042	37.2619	52778	61.2963	2.96296	14	31.5847	2.25605	90	47	1	1	1	4.49981		0.414119	530330079002	16.833	2	15134.2	47	1	1	1	480	2422	3		1		3	21
42865_287	42865	287	0	4	0.828188	37.2619	101806	67.0007	6.51396	19	70.0379	3.68621	480	35		2		6.17379	3	0.414119	530330088001	15.333	3	10955	35	1	2	3	480	2422	3		2		2	27
42898_287	42898	287	0	4	0.541599	37.2619	101806	67.0007	6.51396	19	70.0379	3.68621	30	44	1	1	1	3.4012	1	0.414119	530330088001	15.333	3	10955	44	1	1	1	30	59.5	1		2		2	22
42904_287	42904	287	0	4	0.636079	37.2619	163984	72.8896	12.8247	19	104.262	5.48747	660	34			3	6.49224	3	0.414119	530330078002	17	3	9779.97	34	0	2	3	660	2798.5	3		3		2	20
42918_287	42918	287	0	4	0.535373	37.2619	101806	67.0007	6.51396	19	70.0379	3.68621	75	25	1	1	2	4.31749	1	0.414119	530330088001	15.333	3	10955	25	1	1	2	75	183.5	1		2		2	29
42921_287	42921	287	0	4	0.468085	37.2619	101806	67.0007	6.51396	19	70.0379	3.68621	395	56	1	2	3	5.97889	2	0.414119	530330088001	15.333	3	10955	56	1	2	3	395	2108	3		2		2	27
42967_287	42967	287	0	4	0.887585	37.2619	163984	72.8896	12.8247	19	104.262	5.48747			0					0.414119	530330078002	17	3	9779.97	32	0	2	3	110	483	1		3		2	23
43215_287	43215	287	0	4	0.951897	37.2619	163984	72.8896	12.8247	19	104.262	5.48747	150	52	0	1	3	5.01064	1	0.414119	530330078002	17	3	9779.97	52	0	1	3	150	725.5	1		3		2	17
31111_220	31111	220	0	3	0.717746	36.4524	64408	95.4102	12.793	11	135.328	12.3025	630	32	1	2	2	6.44572	3	0.457452	371830512001	14.5	2	5998.76	32	1	2	2	630	2741	3		2		3	10
31117_220	31117	220	0	3	0.59697	36.4524	64408	95.4102	12.793	11	135.328	12.3025	360	37	1	2	2	5.8861	2	0.457452	371830512001	14.5	2	5998.76	37	1	2	2	360	1939	2		2		3	10
31169_220	31169	220	0	3	0.868615	36.4524	64408	95.4102	12.793	11	135.328	12.3025	240	28	1	2	3	5.48064	2	0.457452	371830512001	14.5	2	5998.76	28	1	2	3	240	1313	2		2		3	11
31322_220	31322	220	0	3	0.979225	36.4524	83672	100	19.5378	9	59.5661	6.61846	240	32	1	1	3	5.48064	2	0.457452	371830514001	13.167	2	2237.36	32	1	1	3	240	1313	2		3		1	10
31370_220	31370	220	0	3	1.01766	36.4524	83672	100	19.5378	9	59.5661	6.61846	330	47	1	2	2	5.79909	2	0.457452	371830514001	13.167	2	2237.36	47	1	2	2	330	1773	2		3		1	10
30765_224	30765	224	1	3	0.184193	46.6984	84844	95.6746	8.9598	12	99.7359	8.31132	270	75	1	2	3	5.59842	2	0.466078	371830504001	16.667	2	1641.25	75	1	2	3	270	1520	2		3		1	5
30773_224	30773	224	0	3	0.230616	46.6984	84844	95.6746	8.9598	12	99.7359	8.31132	600	65	1	2	3	6.39693	3	0.466078	371830504001	16.667	2	1641.25	65	1	2	3	600	2675.5	3		3		1	5
30808_224	30808	224	0	3	0.253004	46.6984	84844	95.6746	8.9598	12	99.7359	8.31132	900	71	1	1	2	6.80239	3	0.466078	371830504001	16.667	2	1641.25	71	1	1	2	900	2942.5	3		3		1	6
30811_224	30811	224	1	3	0.412286	46.6984	84844	95.6746	8.9598	12	99.7359	8.31132		64	1	1	2			0.466078	371830504001	16.667	2	1641.25	64	1	1	2	240	1313	2		3		1	6
30815_224	30815	224	0	3	0.684707	46.6984	84844	95.6746	8.9598	12	99.7359	8.31132	210	37	1	1	2	5.34711	2	0.466078	371830504001	16.667	2	1641.25	37	1	1	2	210	1126	2		3		1	6
30816_224	30816	224	0	3	0.105179	46.6984	84844	95.6746	8.9598	12	99.7359	8.31132	98	46	1	1	2	4.58497	1	0.466078	371830504001	16.667	2	1641.25	46	1	1	2	98	314.5	1		3		1	5
40687_335	40687	335	0	4	0.882291	54.6349	35016	57.0243	27.6501	15	47.8907	3.19271	100	78	1	1	1	4.60517		0.470962	530330073002	18.167	1	16113.8	78	1	1	1	183	1049	2		1		3	15
40707_335	40707	335	0	4	0.882291	54.6349	35016	57.0243	27.6501	15	47.8907	3.19271	150	42	1	2	2	5.01064	1	0.470962	530330073002	18.167	1	16113.8	42	1	2	2	150	725.5	1		1		3	15
40710_335	40710	335	0	4	0.882291	54.6349	35016	57.0243	27.6501	15	47.8907	3.19271		78	1	2	3			0.470962	530330073002	18.167	1	16113.8	78	1	2	3	240	1313	2		1		3	15
40721_335	40721	335	0	4	0.703218	54.6349	35016	57.0243	27.6501	15	47.8907	3.19271		53	1	2	2			0.470962	530330073002	18.167	1	16113.8	53	1	2	2	480	2422	3		1		3	16
42583_335	42583	335	0	4	0.665171	54.6349	32729	70.1895	2.62391	13	21.4187	1.64759			0					0.470962	530330084001	17.5	1	24130.1	23	0	2	1	210	1126	2		1		3	20
42668_335	42668	335	0	4	0.686379	54.6349	32729	70.1895	2.62391	13	21.4187	1.64759	360	33	0	1	3	5.8861	2	0.470962	530330084001	17.5	1	24130.1	33	0	1	3	360	1939	2		1		3	23
10151_395	10151	395	0	1	0.530259	51.6111	166779	83.74	5.54	12	40.3359	3.36133	110	32	1	2	3	4.70048	1	0.476406	360470049002	10.333	3	105478	32	1	2	3	110	483	1	542	3	545	3	17
10158_395	10158	395	0	1	0.549814	51.6111	166779	83.74	5.54	12	40.3359	3.36133	615	29	0	1	2	6.42162	3	0.476406	360470049002	10.333	3	105478	29	0	1	2	615	2721	3	542	3	545	3	16
10279_395	10279	395	0	1	0.719479	51.6111	190769	87.34	7.16	12	39.3589	3.27991	480	65	1	2	3	6.17379	3	0.476406	360470045002	15.5	3	46064.7	65	1	2	3	480	2422	3	575.5	3	143.5	1	17
10325_395	10325	395	0	1	0.80521	51.6111	190769	87.34	7.16	12	39.3589	3.27991			0					0.476406	360470045002	15.5	3	46064.7	31	0	1	2	80	233.5	1	575.5	3	143.5	1	17
10416_395	10416	395	0	1	0.765455	51.6111	154643	83.2	11.93	13	41.3769	3.18284	225	41	1	1	3	5.4161	2	0.476406	360470045004	16.167	3	41351	41	1	1	3	225	1190	2	517	3	118	1	17
10433_395	10433	395	0	1	0.83301	51.6111	98194	40.63	42.66	12	48.7019	4.0585	110		0	1	2	4.70048	1	0.476406	360470049001	13.167	2	51414.4	61	0	1	2	110	483	1	406.5	3	237.5	2	16
12306_395	12306	395	0	1	0.445107	51.6111	104500	79.01	7.17	11	36.1959	3.29054	20	57	0		1	2.99573		0.476406	360470049003	8.333	3	62842.7	57	0	1	1	75	183.5	1	432	3	302	2	17
12363_395	12363	395	0	1	0.395316	51.6111	104500	79.01	7.17	11	36.1959	3.29054	900	37		1	2	6.80239	3	0.476406	360470049003	8.333	3	62842.7	37	1	1	2	900	2942.5	3	432	3	302	2	18
12386_395	12386	395	0	1	0.587065	51.6111	154412	80.23	13.67	12	37.2369	3.10308			0					0.476406	360470067005	10.667	3	62908.6	38	0	2	1	60	139.5	1	491.5	3	336.5	2	17
12411_395	12411	395	0	1	0.582728	51.6111	154412	80.23	13.67	12	37.2369	3.10308	250	61	1	2	2	5.52146	2	0.476406	360470067005	10.667	3	62908.6	61	1	2	2	250	1433.5	2	491.5	3	336.5	2	17
42462_275	42462	275	0	4	1.07831	49.6944	100000	59.7181	3.7092	19	38.8977	2.04725	540	42	1	2	3	6.29157	3	0.494086	530330077003	13.333	2	14389.2	42	1	2	3	540	2594.5	3		2		2	28
42491_275	42491	275	0	4	1.063	49.6944	100000	59.7181	3.7092	19	38.8977	2.04725	105	43	1	1	3	4.65396	1	0.494086	530330077003	13.333	2	14389.2	43	1	1	3	105	422	1		2		2	26
42865_275	42865	275	0	4	0.979548	49.6944	101806	67.0007	6.51396	19	70.0379	3.68621	480	35		2		6.17379	3	0.494086	530330088001	15.333	3	10955	35	1	2	3	480	2422	3		2		2	27
42898_275	42898	275	0	4	0.869255	49.6944	101806	67.0007	6.51396	19	70.0379	3.68621	30	44	1	1	1	3.4012	1	0.494086	530330088001	15.333	3	10955	44	1	1	1	30	59.5	1		2		2	22
42904_275	42904	275	0	4	0.826566	49.6944	163984	72.8896	12.8247	19	104.262	5.48747	660	34			3	6.49224	3	0.494086	530330078002	17	3	9779.97	34	0	2	3	660	2798.5	3		3		2	20
42918_275	42918	275	0	4	0.946292	49.6944	101806	67.0007	6.51396	19	70.0379	3.68621	75	25	1	1	2	4.31749	1	0.494086	530330088001	15.333	3	10955	25	1	1	2	75	183.5	1		2		2	29
42921_275	42921	275	0	4	0.944819	49.6944	101806	67.0007	6.51396	19	70.0379	3.68621	395	56	1	2	3	5.97889	2	0.494086	530330088001	15.333	3	10955	56	1	2	3	395	2108	3		2		2	27
43151_275	43151	275	0	4	1.04546	49.6944	27330	41.4864	15.8984	13	25.3335	1.94873	450		1	2	3	6.10925	3	0.494086	530330086003	16.167	1	14520	46	1	2	3	450	2284	3		1		3	19
43215_275	43215	275	0	4	0.865557	49.6944	163984	72.8896	12.8247	19	104.262	5.48747	150	52	0	1	3	5.01064	1	0.494086	530330078002	17	3	9779.97	52	0	1	3	150	725.5	1		3		2	17
40743_306	40743	306	0	4	0.925047	45.4286	201200	79.2709	25.9471	14	295.842	21.1315			0					0.496378	530330063004	15.833	3	3234.73	35	0	2	2	660	2798.5	3		3		1	16
40784_306	40784	306	0	4	0.779485	45.4286	105662	74.8006	9.80861	20	287.199	14.36	660	35	1	2	2	6.49224	3	0.496378	530330077001	17.833	3	8213.26	35	1	2	2	660	2798.5	3		2		1	25
40846_306	40846	306	0	4	0.518062	45.4286	140250	81.0142	9.31604	12	227.942	18.9951	80	48	1	1	3	4.38203	1	0.496378	530330077002	19.333	3	9436.02	48	1	1	3	80	233.5	1		3		1	17
40851_306	40851	306	0	4	0.492194	45.4286	140250	81.0142	9.31604	12	227.942	18.9951	450	52	1	1	3	6.10925	3	0.496378	530330077002	19.333	3	9436.02	52	1	1	3	450	2284	3		3		1	18
40866_306	40866	306	0	4	0.471291	45.4286	140250	81.0142	9.31604	12	227.942	18.9951			0					0.496378	530330077002	19.333	3	9436.02	55	0	2	3	260	1470.5	2		3		1	17
40869_306	40869	306	0	4	0.285489	45.4286	140250	81.0142	9.31604	12	227.942	18.9951	240	56	1	1	2	5.48064	2	0.496378	530330077002	19.333	3	9436.02	56	1	1	2	240	1313	2		3		1	21
40927_306	40927	306	0	4	0.903436	45.4286	150294	59.8524	7.82288	17	266.353	15.6678	300	61	1	2	3	5.70378	2	0.496378	530330078004	16	3	6946.02	61	1	2	3	300	1622.5	2		3		1	17
40935_306	40935	306	0	4	0.824802	45.4286	150294	59.8524	7.82288	17	266.353	15.6678			0					0.496378	530330078004	16	3	6946.02	63	0	1	2	300	1622.5	2		3		1	16
40947_306	40947	306	0	4	0.325716	45.4286	140250	81.0142	9.31604	12	227.942	18.9951	100		1	2	2	4.60517	1	0.496378	530330077002	19.333	3	9436.02	48	1	2	2	100	360	1		3		1	22
40951_306	40951	306	0	4	0.363111	45.4286	140250	81.0142	9.31604	12	227.942	18.9951	240	24	0	2	2	5.48064	2	0.496378	530330077002	19.333	3	9436.02	24	0	2	2	240	1313	2		3		1	22
42373_306	42373	306	1	4	0.448182	45.4286	52778	61.2963	2.96296	14	31.5847	2.25605	240	65		2	2	5.48064	2	0.496378	530330079002	16.833	2	15134.2	65	1	2	2	240	1313	2		1		3	21
42387_306	42387	306	0	4	0.505939	45.4286	52778	61.2963	2.96296	14	31.5847	2.25605	210	46	1	2	2	5.34711		0.496378	530330079002	16.833	2	15134.2	46	1	2	2	400	2137	3		1		3	25
42388_306	42388	306	0	4	0.481264	45.4286	52778	61.2963	2.96296	14	31.5847	2.25605			0					0.496378	530330079002	16.833	2	15134.2	42	0	2	3	540	2594.5	3		1		3	22
42397_306	42397	306	0	4	0.542755	45.4286	52778	61.2963	2.96296	14	31.5847	2.25605	1200	58	1	1	2	7.09008	3	0.496378	530330079002	16.833	2	15134.2	58	1	1	2	1200	3061	3		1		3	24
42437_306	42437	306	1	4	0.070159	45.4286	100000	59.7181	3.7092	19	38.8977	2.04725	160		1	1	3	5.07517	1	0.496378	530330077003	13.333	2	14389.2	58	1	1	3	160	844	1		2		2	28
42462_306	42462	306	0	4	0.454017	45.4286	100000	59.7181	3.7092	19	38.8977	2.04725	540	42	1	2	3	6.29157	3	0.496378	530330077003	13.333	2	14389.2	42	1	2	3	540	2594.5	3		2		2	28
42463_306	42463	306	0	4	0.391221	45.4286	100000	59.7181	3.7092	19	38.8977	2.04725			0	2	1			0.496378	530330077003	13.333	2	14389.2	22	0	2	1	160	844	1		2		2	25
42469_306	42469	306	0	4	0.228621	45.4286	100000	59.7181	3.7092	19	38.8977	2.04725	350				3	5.85793	2	0.496378	530330077003	13.333	2	14389.2	38	1	1	3	350	1836	2		2		2	25
42470_306	42470	306	0	4	0.21812	45.4286	100000	59.7181	3.7092	19	38.8977	2.04725			0					0.496378	530330077003	13.333	2	14389.2	47	0	2	2	330	1773	2		2		2	23
42491_306	42491	306	0	4	0.470055	45.4286	100000	59.7181	3.7092	19	38.8977	2.04725	105	43	1	1	3	4.65396	1	0.496378	530330077003	13.333	2	14389.2	43	1	1	3	105	422	1		2		2	26
42553_306	42553	306	0	4	0.510407	45.4286	150294	59.8524	7.82288	17	266.353	15.6678	950	44	0	1	2	6.85646	3	0.496378	530330078004	16	3	6946.02	44	0	1	2	950	2971.5	3		3		1	22
42559_306	42559	306	0	4	0.600884	45.4286	123088	54.05	7.19152	19	74.3127	3.9112	450		1	2	3	6.10925	3	0.496378	530330078003	18	3	10955.7	28	1	2	3	450	2284	3		3		2	27
42562_306	42562	306	1	4	0.517124	45.4286	150294	59.8524	7.82288	17	266.353	15.6678	420	55	1	1	2	6.04025	3	0.496378	530330078004	16	3	6946.02	55	1	1	2	420	2176	3		3		1	24
42573_306	42573	306	0	4	0.597709	45.4286	150294	59.8524	7.82288	17	266.353	15.6678	100	75	1	2	3	4.60517	1	0.496378	530330078004	16	3	6946.02	75	1	2	3	100	360	1		3		1	24
42701_306	42701	306	0	4	0.599058	45.4286	52778	61.2963	2.96296	14	31.5847	2.25605	90	47	1	1	1	4.49981		0.496378	530330079002	16.833	2	15134.2	47	1	1	1	480	2422	3		1		3	21
42776_306	42776	306	0	4	1.11423	45.4286	54688	74.0211	3.97763	15	33.8749	2.25832	720	39	1	1	3	6.57925	3	0.496378	530330086001	17.167	2	16108.3	39	1	1	3	720	2867.5	3		2		3	22
42785_306	42785	306	0	4	0.936804	45.4286	54688	74.0211	3.97763	15	33.8749	2.25832	0	35	1	1	2			0.496378	530330086001	17.167	2	16108.3	35	1	1	2	360	1939	2		2		3	18
42801_306	42801	306	0	4	1.11434	45.4286	54688	74.0211	3.97763	15	33.8749	2.25832	140	28	0	1	1	4.94164	1	0.496378	530330086001	17.167	2	16108.3	28	0	1	1	140	637	1		2		3	22
42811_306	42811	306	0	4	0.802445	45.4286	52778	61.2963	2.96296	14	31.5847	2.25605	90	57	1	1	2	4.49981		0.496378	530330079002	16.833	2	15134.2	57	1	1	2	120	551.5	1		1		3	21
42843_306	42843	306	0	4	0.744067	45.4286	52778	61.2963	2.96296	14	31.5847	2.25605	320	52	1	1	2	5.76832	2	0.496378	530330079002	16.833	2	15134.2	52	1	1	2	320	1732.5	2		1		3	23
42865_306	42865	306	1	4	0.543948	45.4286	101806	67.0007	6.51396	19	70.0379	3.68621	480	35		2		6.17379	3	0.496378	530330088001	15.333	3	10955	35	1	2	3	480	2422	3		2		2	27
42898_306	42898	306	0	4	0.848731	45.4286	101806	67.0007	6.51396	19	70.0379	3.68621	30	44	1	1	1	3.4012	1	0.496378	530330088001	15.333	3	10955	44	1	1	1	30	59.5	1		2		2	22
42904_306	42904	306	0	4	0.995461	45.4286	163984	72.8896	12.8247	19	104.262	5.48747	660	34			3	6.49224	3	0.496378	530330078002	17	3	9779.97	34	0	2	3	660	2798.5	3		3		2	20
42918_306	42918	306	0	4	0.612417	45.4286	101806	67.0007	6.51396	19	70.0379	3.68621	75	25	1	1	2	4.31749	1	0.496378	530330088001	15.333	3	10955	25	1	1	2	75	183.5	1		2		2	29
42921_306	42921	306	0	4	0.727234	45.4286	101806	67.0007	6.51396	19	70.0379	3.68621	395	56	1	2	3	5.97889	2	0.496378	530330088001	15.333	3	10955	56	1	2	3	395	2108	3		2		2	27
10151_385	10151	385	0	1	0.704218	44.3175	166779	83.74	5.54	12	40.3359	3.36133	110	32	1	2	3	4.70048	1	0.503246	360470049002	10.333	3	105478	32	1	2	3	110	483	1	542	3	545	3	17
10158_385	10158	385	0	1	0.677431	44.3175	166779	83.74	5.54	12	40.3359	3.36133	615	29	0	1	2	6.42162	3	0.503246	360470049002	10.333	3	105478	29	0	1	2	615	2721	3	542	3	545	3	16
10279_385	10279	385	0	1	0.735877	44.3175	190769	87.34	7.16	12	39.3589	3.27991	480	65	1	2	3	6.17379	3	0.503246	360470045002	15.5	3	46064.7	65	1	2	3	480	2422	3	575.5	3	143.5	1	17
10325_385	10325	385	0	1	0.783356	44.3175	190769	87.34	7.16	12	39.3589	3.27991			0					0.503246	360470045002	15.5	3	46064.7	31	0	1	2	80	233.5	1	575.5	3	143.5	1	17
10416_385	10416	385	0	1	0.950729	44.3175	154643	83.2	11.93	13	41.3769	3.18284	225	41	1	1	3	5.4161	2	0.503246	360470045004	16.167	3	41351	41	1	1	3	225	1190	2	517	3	118	1	17
10433_385	10433	385	0	1	0.520349	44.3175	98194	40.63	42.66	12	48.7019	4.0585	110		0	1	2	4.70048	1	0.503246	360470049001	13.167	2	51414.4	61	0	1	2	110	483	1	406.5	3	237.5	2	16
12306_385	12306	385	0	1	0.782132	44.3175	104500	79.01	7.17	11	36.1959	3.29054	20	57	0		1	2.99573		0.503246	360470049003	8.333	3	62842.7	57	0	1	1	75	183.5	1	432	3	302	2	17
12363_385	12363	385	0	1	0.917597	44.3175	104500	79.01	7.17	11	36.1959	3.29054	900	37		1	2	6.80239	3	0.503246	360470049003	8.333	3	62842.7	37	1	1	2	900	2942.5	3	432	3	302	2	18
12386_385	12386	385	0	1	1.00771	44.3175	154412	80.23	13.67	12	37.2369	3.10308			0					0.503246	360470067005	10.667	3	62908.6	38	0	2	1	60	139.5	1	491.5	3	336.5	2	17
12411_385	12411	385	0	1	0.911924	44.3175	154412	80.23	13.67	12	37.2369	3.10308	250	61	1	2	2	5.52146	2	0.503246	360470067005	10.667	3	62908.6	61	1	2	2	250	1433.5	2	491.5	3	336.5	2	17
10668_407	10668	407	0	1	0.980896	48.5159	111429	97.55	18.41	5	2.95119	0.590238	60	56	1	1	3	4.09434		0.527602	360470752001	15.5	3	15268.3	56	1	1	3	210	1126	2	454	3	5	1	9
10766_407	10766	407	0	1	0.596504	48.5159	83125	41.28	7.93	6	5.85119	0.975199	510			2	3	6.23441	3	0.527602	360470742001	12.5	2	49953.7	41	1	2	3	510	2539.5	3	353.5	2	215.5	2	10
10778_407	10778	407	1	1	0.451482	48.5159	83125	41.28	7.93	6	5.85119	0.975199	2232		1	1	3	7.71065	3	0.527602	360470742001	12.5	2	49953.7	50	1	1	3	2232	3085.5	3	353.5	2	215.5	2	8
10784_407	10784	407	0	1	0.497463	48.5159	83125	41.28	7.93	6	5.85119	0.975199			0					0.527602	360470742001	12.5	2	49953.7	47	0	2	2	110	483	1	353.5	2	215.5	2	10
10793_407	10793	407	0	1	0.45311	48.5159	119637	82.88	5.98	6	6.34932	1.05822	320	47	1	2	2	5.76832	2	0.527602	360470744001	11.5	3	37374.2	47	1	2	2	320	1732.5	2	466.5	3	52.5	1	8
10860_407	10860	407	0	1	0.610286	48.5159	84375	3.02	11.38	5	5.964	1.1928	480	54	0	1	2	6.17379	3	0.527602	360470734002	7.5	2	55122.6	54	0	1	2	480	2422	3	387	2	257	2	12
10874_407	10874	407	0	1	0.776428	48.5159	82083	1.39	18.22	6	9.063	1.5105		43						0.527602	360470734001	14.833	2	28700.1	43	1	2	2	500	2523	3	330.5	2	27.5	1	9
10931_407	10931	407	0	1	0.825759	48.5159	82083	1.39	18.22	6	9.063	1.5105	10	58	0	1	2	2.30259	1	0.527602	360470734001	14.833	2	28700.1	58	0	1	2	10	21	1	330.5	2	27.5	1	9
11074_407	11074	407	0	1	0.572935	48.5159	79318	100	9.89	6	3.83688	0.63948	426	69	1	2	1	6.05444	3	0.527602	360470754002	11.333	2	28068.3	69	1	2	1	426	2204.5	3	317	2	14	1	9
11121_407	11121	407	0	1	0.427839	48.5159	119637	82.88	5.98	6	6.34932	1.05822	175	57	1	1	3	5.16479	1	0.527602	360470744001	11.5	3	37374.2	57	1	1	3	175	937.5	1	466.5	3	52.5	1	8
11167_407	11167	407	0	1	0.603768	48.5159	84375	3.02	11.38	5	5.964	1.1928			0					0.527602	360470734002	7.5	2	55122.6	55	0	1	2	420	2176	3	387	2	257	2	11
13304_407	13304	407	0	1	0.859431	48.5159	83382	2.55	13.75	6	9.91579	1.65263	370	72		1	1	5.9135	2	0.527602	360470732002	12.667	2	36167.4	72	0	1	1	370	2027.5	2	371.5	2	40.5	1	8
10151_394	10151	394	0	1	0.539717	55.9921	166779	83.74	5.54	12	40.3359	3.36133	110	32	1	2	3	4.70048	1	0.529386	360470049002	10.333	3	105478	32	1	2	3	110	483	1	542	3	545	3	17
10158_394	10158	394	0	1	0.559265	55.9921	166779	83.74	5.54	12	40.3359	3.36133	615	29	0	1	2	6.42162	3	0.529386	360470049002	10.333	3	105478	29	0	1	2	615	2721	3	542	3	545	3	16
10279_394	10279	394	0	1	0.683788	55.9921	190769	87.34	7.16	12	39.3589	3.27991	480	65	1	2	3	6.17379	3	0.529386	360470045002	15.5	3	46064.7	65	1	2	3	480	2422	3	575.5	3	143.5	1	17
10325_394	10325	394	0	1	0.77096	55.9921	190769	87.34	7.16	12	39.3589	3.27991			0					0.529386	360470045002	15.5	3	46064.7	31	0	1	2	80	233.5	1	575.5	3	143.5	1	17
10416_394	10416	394	0	1	0.729017	55.9921	154643	83.2	11.93	13	41.3769	3.18284	225	41	1	1	3	5.4161	2	0.529386	360470045004	16.167	3	41351	41	1	1	3	225	1190	2	517	3	118	1	17
10433_394	10433	394	0	1	0.844201	55.9921	98194	40.63	42.66	12	48.7019	4.0585	110		0	1	2	4.70048	1	0.529386	360470049001	13.167	2	51414.4	61	0	1	2	110	483	1	406.5	3	237.5	2	16
12306_394	12306	394	0	1	0.454564	55.9921	104500	79.01	7.17	11	36.1959	3.29054	20	57	0		1	2.99573		0.529386	360470049003	8.333	3	62842.7	57	0	1	1	75	183.5	1	432	3	302	2	17
12363_394	12363	394	0	1	0.404767	55.9921	104500	79.01	7.17	11	36.1959	3.29054	900	37		1	2	6.80239	3	0.529386	360470049003	8.333	3	62842.7	37	1	1	2	900	2942.5	3	432	3	302	2	18
12386_394	12386	394	0	1	0.550628	55.9921	154412	80.23	13.67	12	37.2369	3.10308			0					0.529386	360470067005	10.667	3	62908.6	38	0	2	1	60	139.5	1	491.5	3	336.5	2	17
12411_394	12411	394	0	1	0.547036	55.9921	154412	80.23	13.67	12	37.2369	3.10308	250	61	1	2	2	5.52146	2	0.529386	360470067005	10.667	3	62908.6	61	1	2	2	250	1433.5	2	491.5	3	336.5	2	17
30271_243	30271	243	0	3	0.951481	55.9563	14688	22.453	2.5957	14	392.901	28.0643	516		0	2	2	6.24611	3	0.551431	371830509001	13.833	1	7185.23	74	0	2	2	516	2551.5	3		1		3	8
30417_243	30417	243	0	3	1.04557	55.9563	16369	2.2822	14.1079	12	120.381	10.0317	90	28	1	2	3	4.49981	1	0.551431	371830509003	12.5	1	2979.53	28	1	2	3	90	284	1		1		2	16
30586_243	30586	243	0	3	0.660244	55.9563	17259	13.1737	11.1377	13	430.164	33.0896			0					0.551431	371830509002	12.333	1	2354.71	32	0	2	2	360	1939	2		1		2	14
30601_243	30601	243	0	3	0.728514	55.9563	17259	13.1737	11.1377	13	430.164	33.0896			0					0.551431	371830509002	12.333	1	2354.71	39	0	2	2	135	594	1		1		2	11
30612_243	30612	243	0	3	0.743508	55.9563	17259	13.1737	11.1377	13	430.164	33.0896	0	38	0	2	2			0.551431	371830509002	12.333	1	2354.71	38	0	2	2	600	2675.5	3		1		2	11
30674_243	30674	243	0	3	0.724929	55.9563	32528	31.9895	8.8482	11	446.769	40.6153	840	45	1	2	1	6.7334		0.551431	371830545001	14.833	1	1950.38	45	1	2	1	180	964.5	1		2		1	16
30674_243	30674	243	0	3	0.724929	55.9563	32528	31.9895	8.8482	11	446.769	40.6153	840	45	1	2	1	6.7334		0.551431	371830545001	14.833	1	1950.38	45	1	2	1	180	964.5	1		2		1	16
30705_243	30705	243	0	3	0.359575	55.9563	32528	31.9895	8.8482	11	446.769	40.6153	115	32	1	2	2	4.74493	1	0.551431	371830545001	14.833	1	1950.38	32	1	2	2	115	524.5	1		2		1	8
30730_243	30730	243	0	3	0.20911	55.9563	32528	31.9895	8.8482	11	446.769	40.6153	182	36	0	2	3	5.20401	1	0.551431	371830545001	14.833	1	1950.38	36	0	2	3	182	1013.5	1		2		1	9
10668_405	10668	405	0	1	1.09497	63.9286	111429	97.55	18.41	5	2.95119	0.590238	60	56	1	1	3	4.09434		0.556644	360470752001	15.5	3	15268.3	56	1	1	3	210	1126	2	454	3	5	1	9
10766_405	10766	405	0	1	0.993616	63.9286	83125	41.28	7.93	6	5.85119	0.975199	510			2	3	6.23441	3	0.556644	360470742001	12.5	2	49953.7	41	1	2	3	510	2539.5	3	353.5	2	215.5	2	10
10778_405	10778	405	0	1	0.778404	63.9286	83125	41.28	7.93	6	5.85119	0.975199	2232		1	1	3	7.71065	3	0.556644	360470742001	12.5	2	49953.7	50	1	1	3	2232	3085.5	3	353.5	2	215.5	2	8
10784_405	10784	405	0	1	0.894575	63.9286	83125	41.28	7.93	6	5.85119	0.975199			0					0.556644	360470742001	12.5	2	49953.7	47	0	2	2	110	483	1	353.5	2	215.5	2	10
10793_405	10793	405	0	1	0.728607	63.9286	119637	82.88	5.98	6	6.34932	1.05822	320	47	1	2	2	5.76832	2	0.556644	360470744001	11.5	3	37374.2	47	1	2	2	320	1732.5	2	466.5	3	52.5	1	8
10860_405	10860	405	0	1	1.04418	63.9286	84375	3.02	11.38	5	5.964	1.1928	480	54	0	1	2	6.17379	3	0.556644	360470734002	7.5	2	55122.6	54	0	1	2	480	2422	3	387	2	257	2	12
11074_405	11074	405	0	1	0.665196	63.9286	79318	100	9.89	6	3.83688	0.63948	426	69	1	2	1	6.05444	3	0.556644	360470754002	11.333	2	28068.3	69	1	2	1	426	2204.5	3	317	2	14	1	9
11121_405	11121	405	0	1	0.686777	63.9286	119637	82.88	5.98	6	6.34932	1.05822	175	57	1	1	3	5.16479	1	0.556644	360470744001	11.5	3	37374.2	57	1	1	3	175	937.5	1	466.5	3	52.5	1	8
11167_405	11167	405	0	1	1.03766	63.9286	84375	3.02	11.38	5	5.964	1.1928			0					0.556644	360470734002	7.5	2	55122.6	55	0	1	2	420	2176	3	387	2	257	2	11
40743_284	40743	284	0	4	0.949995	46.5317	201200	79.2709	25.9471	14	295.842	21.1315			0					0.561221	530330063004	15.833	3	3234.73	35	0	2	2	660	2798.5	3		3		1	16
40784_284	40784	284	0	4	0.787898	46.5317	105662	74.8006	9.80861	20	287.199	14.36	660	35	1	2	2	6.49224	3	0.561221	530330077001	17.833	3	8213.26	35	1	2	2	660	2798.5	3		2		1	25
40851_284	40851	284	0	4	1.0591	46.5317	140250	81.0142	9.31604	12	227.942	18.9951	450	52	1	1	3	6.10925	3	0.561221	530330077002	19.333	3	9436.02	52	1	1	3	450	2284	3		3		1	18
40927_284	40927	284	0	4	0.584524	46.5317	150294	59.8524	7.82288	17	266.353	15.6678	300	61	1	2	3	5.70378	2	0.561221	530330078004	16	3	6946.02	61	1	2	3	300	1622.5	2		3		1	17
40935_284	40935	284	0	4	0.650787	46.5317	150294	59.8524	7.82288	17	266.353	15.6678			0					0.561221	530330078004	16	3	6946.02	63	0	1	2	300	1622.5	2		3		1	16
42553_284	42553	284	0	4	0.842629	46.5317	150294	59.8524	7.82288	17	266.353	15.6678	950	44	0	1	2	6.85646	3	0.561221	530330078004	16	3	6946.02	44	0	1	2	950	2971.5	3		3		1	22
42559_284	42559	284	0	4	0.917721	46.5317	123088	54.05	7.19152	19	74.3127	3.9112	450		1	2	3	6.10925	3	0.561221	530330078003	18	3	10955.7	28	1	2	3	450	2284	3		3		2	27
42562_284	42562	284	0	4	0.817302	46.5317	150294	59.8524	7.82288	17	266.353	15.6678	420	55	1	1	2	6.04025	3	0.561221	530330078004	16	3	6946.02	55	1	1	2	420	2176	3		3		1	24
42573_284	42573	284	0	4	0.883708	46.5317	150294	59.8524	7.82288	17	266.353	15.6678	100	75	1	2	3	4.60517	1	0.561221	530330078004	16	3	6946.02	75	1	2	3	100	360	1		3		1	24
42622_284	42622	284	0	4	0.816798	46.5317	163984	72.8896	12.8247	19	104.262	5.48747	1100	50	1	2	3	7.00307	3	0.561221	530330078002	17	3	9779.97	50	1	2	3	1100	3028	3		3		2	16
42967_284	42967	284	0	4	1.0772	46.5317	163984	72.8896	12.8247	19	104.262	5.48747			0					0.561221	530330078002	17	3	9779.97	32	0	2	3	110	483	1		3		2	23
31244_218	31244	218	0	3	0.816693	51.2937	83672	100	19.5378	9	59.5661	6.61846	540	37	1	2	2	6.29157	3	0.565994	371830514001	13.167	2	2237.36	37	1	2	2	540	2594.5	3		3		1	10
31268_218	31268	218	1	3	0.290541	51.2937	100313	78.804	4.1196	11	62.2222	5.65656	150	45	1	2	2	5.01064	1	0.565994	371830514003	14.167	3	6420.05	45	1	2	2	150	725.5	1		3		3	12
31308_218	31308	218	0	3	0.485166	51.2937	83672	100	19.5378	9	59.5661	6.61846	90	78	1	1	3	4.49981	1	0.565994	371830514001	13.167	2	2237.36	78	1	1	3	90	284	1		3		1	25
31308_218	31308	218	0	3	0.485166	51.2937	83672	100	19.5378	9	59.5661	6.61846	90	78	1	1	3	4.49981	1	0.565994	371830514001	13.167	2	2237.36	78	1	1	3	90	284	1		3		1	25
31322_218	31322	218	0	3	0.877929	51.2937	83672	100	19.5378	9	59.5661	6.61846	240	32	1	1	3	5.48064	2	0.565994	371830514001	13.167	2	2237.36	32	1	1	3	240	1313	2		3		1	10
31342_218	31342	218	1	3	0.387972	51.2937	83672	100	19.5378	9	59.5661	6.61846			0					0.565994	371830514001	13.167	2	2237.36	22	0	1	2	660	2798.5	3		3		1	25
31342_218	31342	218	1	3	0.387972	51.2937	83672	100	19.5378	9	59.5661	6.61846			0					0.565994	371830514001	13.167	2	2237.36	22	0	1	2	660	2798.5	3		3		1	25
31370_218	31370	218	0	3	1.04387	51.2937	83672	100	19.5378	9	59.5661	6.61846	330	47	1	2	2	5.79909	2	0.565994	371830514001	13.167	2	2237.36	47	1	2	2	330	1773	2		3		1	10
10151_389	10151	389	1	1	0.243963	50.3571	166779	83.74	5.54	12	40.3359	3.36133	110	32	1	2	3	4.70048	1	0.592628	360470049002	10.333	3	105478	32	1	2	3	110	483	1	542	3	545	3	17
10158_389	10158	389	1	1	0.2258	50.3571	166779	83.74	5.54	12	40.3359	3.36133	615	29	0	1	2	6.42162	3	0.592628	360470049002	10.333	3	105478	29	0	1	2	615	2721	3	542	3	545	3	16
10279_389	10279	389	1	1	0.0517913	50.3571	190769	87.34	7.16	12	39.3589	3.27991	480	65	1	2	3	6.17379	3	0.592628	360470045002	15.5	3	46064.7	65	1	2	3	480	2422	3	575.5	3	143.5	1	17
10325_389	10325	389	0	1	0.0646847	50.3571	190769	87.34	7.16	12	39.3589	3.27991			0					0.592628	360470045002	15.5	3	46064.7	31	0	1	2	80	233.5	1	575.5	3	143.5	1	17
10416_389	10416	389	1	1	0.198609	50.3571	154643	83.2	11.93	13	41.3769	3.18284	225	41	1	1	3	5.4161	2	0.592628	360470045004	16.167	3	41351	41	1	1	3	225	1190	2	517	3	118	1	17
10433_389	10433	389	1	1	0.249853	50.3571	98194	40.63	42.66	12	48.7019	4.0585	110		0	1	2	4.70048	1	0.592628	360470049001	13.167	2	51414.4	61	0	1	2	110	483	1	406.5	3	237.5	2	16
12306_389	12306	389	0	1	0.329122	50.3571	104500	79.01	7.17	11	36.1959	3.29054	20	57	0		1	2.99573		0.592628	360470049003	8.333	3	62842.7	57	0	1	1	75	183.5	1	432	3	302	2	17
12363_389	12363	389	1	1	0.382131	50.3571	104500	79.01	7.17	11	36.1959	3.29054	900	37		1	2	6.80239	3	0.592628	360470049003	8.333	3	62842.7	37	1	1	2	900	2942.5	3	432	3	302	2	18
12386_389	12386	389	0	1	0.255595	50.3571	154412	80.23	13.67	12	37.2369	3.10308			0					0.592628	360470067005	10.667	3	62908.6	38	0	2	1	60	139.5	1	491.5	3	336.5	2	17
12411_389	12411	389	1	1	0.263368	50.3571	154412	80.23	13.67	12	37.2369	3.10308	250	61	1	2	2	5.52146	2	0.592628	360470067005	10.667	3	62908.6	61	1	2	2	250	1433.5	2	491.5	3	336.5	2	17
10766_406	10766	406	0	1	0.757992	71.7857	83125	41.28	7.93	6	5.85119	0.975199	510			2	3	6.23441	3	0.593451	360470742001	12.5	2	49953.7	41	1	2	3	510	2539.5	3	353.5	2	215.5	2	10
10778_406	10778	406	0	1	0.689355	71.7857	83125	41.28	7.93	6	5.85119	0.975199	2232		1	1	3	7.71065	3	0.593451	360470742001	12.5	2	49953.7	50	1	1	3	2232	3085.5	3	353.5	2	215.5	2	8
10784_406	10784	406	0	1	0.725886	71.7857	83125	41.28	7.93	6	5.85119	0.975199			0					0.593451	360470742001	12.5	2	49953.7	47	0	2	2	110	483	1	353.5	2	215.5	2	10
10793_406	10793	406	0	1	0.690989	71.7857	119637	82.88	5.98	6	6.34932	1.05822	320	47	1	2	2	5.76832	2	0.593451	360470744001	11.5	3	37374.2	47	1	2	2	320	1732.5	2	466.5	3	52.5	1	8
10860_406	10860	406	0	1	0.588438	71.7857	84375	3.02	11.38	5	5.964	1.1928	480	54	0	1	2	6.17379	3	0.593451	360470734002	7.5	2	55122.6	54	0	1	2	480	2422	3	387	2	257	2	12
10874_406	10874	406	0	1	0.743688	71.7857	82083	1.39	18.22	6	9.063	1.5105		43						0.593451	360470734001	14.833	2	28700.1	43	1	2	2	500	2523	3	330.5	2	27.5	1	9
10931_406	10931	406	0	1	0.800481	71.7857	82083	1.39	18.22	6	9.063	1.5105	10	58	0	1	2	2.30259	1	0.593451	360470734001	14.833	2	28700.1	58	0	1	2	10	21	1	330.5	2	27.5	1	9
11074_406	11074	406	0	1	0.838136	71.7857	79318	100	9.89	6	3.83688	0.63948	426	69	1	2	1	6.05444	3	0.593451	360470754002	11.333	2	28068.3	69	1	2	1	426	2204.5	3	317	2	14	1	9
11121_406	11121	406	0	1	0.681253	71.7857	119637	82.88	5.98	6	6.34932	1.05822	175	57	1	1	3	5.16479	1	0.593451	360470744001	11.5	3	37374.2	57	1	1	3	175	937.5	1	466.5	3	52.5	1	8
11167_406	11167	406	0	1	0.571034	71.7857	84375	3.02	11.38	5	5.964	1.1928			0					0.593451	360470734002	7.5	2	55122.6	55	0	1	2	420	2176	3	387	2	257	2	11
13304_406	13304	406	0	1	0.773607	71.7857	83382	2.55	13.75	6	9.91579	1.65263	370	72		1	1	5.9135	2	0.593451	360470732002	12.667	2	36167.4	72	0	1	1	370	2027.5	2	371.5	2	40.5	1	8
40216_320	40216	320	1	4	0.544924	35.0119	52072	66.7632	47.8639	14	26.9555	1.92539	735	35	1	1	2	6.59987	3	0.611299	530330085001	16.5	2	21705	35	1	1	2	735	2903	3		1		3	17
40331_320	40331	320	0	4	0.842573	35.0119	22408	56.6038	20.4568	13	23.271	1.79007	80	31	1	1	2	4.38203	1	0.611299	530330085002	14.833	1	15747.3	31	1	1	2	80	233.5	1		1		3	20
40420_320	40420	320	0	4	0.677593	35.0119	52072	66.7632	47.8639	14	26.9555	1.92539			0					0.611299	530330085001	16.5	2	21705	43	0	1	1	240	1313	2		1		3	17
43026_320	43026	320	0	4	0.87425	35.0119	27330	41.4864	15.8984	13	25.3335	1.94873	182		1	2	1	5.20401	1	0.611299	530330086003	16.167	1	14520	56	1	2	1	182	1013.5	1		1		3	22
43041_320	43041	320	0	4	0.937916	35.0119	27330	41.4864	15.8984	13	25.3335	1.94873	390	34	0	1	2	5.96615	2	0.611299	530330086003	16.167	1	14520	34	0	1	2	390	2080.5	3		1		3	22
43223_320	43223	320	0	4	0.89214	35.0119	41905	57.5744	0.631199	16	28.8143	1.80089	210	45	1	2	2	5.34711		0.611299	530330086002	18	2	21839.2	45	1	2	2	300	1622.5	2		1		3	20
40216_317	40216	317	0	4	0.540431	34.2381	52072	66.7632	47.8639	14	26.9555	1.92539	735	35	1	1	2	6.59987	3	0.636516	530330085001	16.5	2	21705	35	1	1	2	735	2903	3		1		3	17
40331_317	40331	317	0	4	0.745477	34.2381	22408	56.6038	20.4568	13	23.271	1.79007	80	31	1	1	2	4.38203	1	0.636516	530330085002	14.833	1	15747.3	31	1	1	2	80	233.5	1		1		3	20
40420_317	40420	317	0	4	0.69962	34.2381	52072	66.7632	47.8639	14	26.9555	1.92539			0					0.636516	530330085001	16.5	2	21705	43	0	1	1	240	1313	2		1		3	17
43026_317	43026	317	0	4	0.726271	34.2381	27330	41.4864	15.8984	13	25.3335	1.94873	182		1	2	1	5.20401	1	0.636516	530330086003	16.167	1	14520	56	1	2	1	182	1013.5	1		1		3	22
43041_317	43041	317	0	4	0.711277	34.2381	27330	41.4864	15.8984	13	25.3335	1.94873	390	34	0	1	2	5.96615	2	0.636516	530330086003	16.167	1	14520	34	0	1	2	390	2080.5	3		1		3	22
43093_317	43093	317	0	4	1.01397	34.2381	54688	74.0211	3.97763	15	33.8749	2.25832	345	27	1		2	5.84354	2	0.636516	530330086001	17.167	2	16108.3	27	1	1	2	345	1806	2		2		3	23
43151_317	43151	317	0	4	0.910103	34.2381	27330	41.4864	15.8984	13	25.3335	1.94873	450		1	2	3	6.10925	3	0.636516	530330086003	16.167	1	14520	46	1	2	3	450	2284	3		1		3	19
43223_317	43223	317	0	4	0.745378	34.2381	41905	57.5744	0.631199	16	28.8143	1.80089	210	45	1	2	2	5.34711		0.636516	530330086002	18	2	21839.2	45	1	2	2	300	1622.5	2		1		3	20
40743_288	40743	288	0	4	1.09124	61.381	201200	79.2709	25.9471	14	295.842	21.1315			0					0.654577	530330063004	15.833	3	3234.73	35	0	2	2	660	2798.5	3		3		1	16
40784_288	40784	288	0	4	0.864948	61.381	105662	74.8006	9.80861	20	287.199	14.36	660	35	1	2	2	6.49224	3	0.654577	530330077001	17.833	3	8213.26	35	1	2	2	660	2798.5	3		2		1	25
40851_288	40851	288	0	4	1.06542	61.381	140250	81.0142	9.31604	12	227.942	18.9951	450	52	1	1	3	6.10925	3	0.654577	530330077002	19.333	3	9436.02	52	1	1	3	450	2284	3		3		1	18
40869_288	40869	288	0	4	1.09535	61.381	140250	81.0142	9.31604	12	227.942	18.9951	240	56	1	1	2	5.48064	2	0.654577	530330077002	19.333	3	9436.02	56	1	1	2	240	1313	2		3		1	21
40927_288	40927	288	0	4	0.618134	61.381	150294	59.8524	7.82288	17	266.353	15.6678	300	61	1	2	3	5.70378	2	0.654577	530330078004	16	3	6946.02	61	1	2	3	300	1622.5	2		3		1	17
40935_288	40935	288	0	4	0.539499	61.381	150294	59.8524	7.82288	17	266.353	15.6678			0					0.654577	530330078004	16	3	6946.02	63	0	1	2	300	1622.5	2		3		1	16
40947_288	40947	288	0	4	0.914671	61.381	140250	81.0142	9.31604	12	227.942	18.9951	100		1	2	2	4.60517	1	0.654577	530330077002	19.333	3	9436.02	48	1	2	2	100	360	1		3		1	22
40951_288	40951	288	0	4	0.832264	61.381	140250	81.0142	9.31604	12	227.942	18.9951	240	24	0	2	2	5.48064	2	0.654577	530330077002	19.333	3	9436.02	24	0	2	2	240	1313	2		3		1	22
42373_288	42373	288	0	4	0.940979	61.381	52778	61.2963	2.96296	14	31.5847	2.25605	240	65		2	2	5.48064	2	0.654577	530330079002	16.833	2	15134.2	65	1	2	2	240	1313	2		1		3	21
42387_288	42387	288	0	4	0.998493	61.381	52778	61.2963	2.96296	14	31.5847	2.25605	210	46	1	2	2	5.34711		0.654577	530330079002	16.833	2	15134.2	46	1	2	2	400	2137	3		1		3	25
42388_288	42388	288	0	4	0.973819	61.381	52778	61.2963	2.96296	14	31.5847	2.25605			0					0.654577	530330079002	16.833	2	15134.2	42	0	2	3	540	2594.5	3		1		3	22
42397_288	42397	288	0	4	1.03402	61.381	52778	61.2963	2.96296	14	31.5847	2.25605	1200	58	1	1	2	7.09008	3	0.654577	530330079002	16.833	2	15134.2	58	1	1	2	1200	3061	3		1		3	24
42437_288	42437	288	0	4	0.745453	61.381	100000	59.7181	3.7092	19	38.8977	2.04725	160		1	1	3	5.07517	1	0.654577	530330077003	13.333	2	14389.2	58	1	1	3	160	844	1		2		2	28
42462_288	42462	288	0	4	0.454079	61.381	100000	59.7181	3.7092	19	38.8977	2.04725	540	42	1	2	3	6.29157	3	0.654577	530330077003	13.333	2	14389.2	42	1	2	3	540	2594.5	3		2		2	28
42463_288	42463	288	0	4	0.42513	61.381	100000	59.7181	3.7092	19	38.8977	2.04725			0	2	1			0.654577	530330077003	13.333	2	14389.2	22	0	2	1	160	844	1		2		2	25
42469_288	42469	288	0	4	0.586549	61.381	100000	59.7181	3.7092	19	38.8977	2.04725	350				3	5.85793	2	0.654577	530330077003	13.333	2	14389.2	38	1	1	3	350	1836	2		2		2	25
42470_288	42470	288	0	4	0.597057	61.381	100000	59.7181	3.7092	19	38.8977	2.04725			0					0.654577	530330077003	13.333	2	14389.2	47	0	2	2	330	1773	2		2		2	23
42491_288	42491	288	0	4	0.505958	61.381	100000	59.7181	3.7092	19	38.8977	2.04725	105	43	1	1	3	4.65396	1	0.654577	530330077003	13.333	2	14389.2	43	1	1	3	105	422	1		2		2	26
42553_288	42553	288	0	4	0.424732	61.381	150294	59.8524	7.82288	17	266.353	15.6678	950	44	0	1	2	6.85646	3	0.654577	530330078004	16	3	6946.02	44	0	1	2	950	2971.5	3		3		1	22
42559_288	42559	288	0	4	0.221631	61.381	123088	54.05	7.19152	19	74.3127	3.9112	450		1	2	3	6.10925	3	0.654577	530330078003	18	3	10955.7	28	1	2	3	450	2284	3		3		2	27
42562_288	42562	288	1	4	0.331806	61.381	150294	59.8524	7.82288	17	266.353	15.6678	420	55	1	1	2	6.04025	3	0.654577	530330078004	16	3	6946.02	55	1	1	2	420	2176	3		3		1	24
42573_288	42573	288	0	4	0.227341	61.381	150294	59.8524	7.82288	17	266.353	15.6678	100	75	1	2	3	4.60517	1	0.654577	530330078004	16	3	6946.02	75	1	2	3	100	360	1		3		1	24
42622_288	42622	288	1	4	0.283146	61.381	163984	72.8896	12.8247	19	104.262	5.48747	1100	50	1	2	3	7.00307	3	0.654577	530330078002	17	3	9779.97	50	1	2	3	1100	3028	3		3		2	16
42701_288	42701	288	0	4	1.09161	61.381	52778	61.2963	2.96296	14	31.5847	2.25605	90	47	1	1	1	4.49981		0.654577	530330079002	16.833	2	15134.2	47	1	1	1	480	2422	3		1		3	21
42865_288	42865	288	0	4	0.782256	61.381	101806	67.0007	6.51396	19	70.0379	3.68621	480	35		2		6.17379	3	0.654577	530330088001	15.333	3	10955	35	1	2	3	480	2422	3		2		2	27
42898_288	42898	288	0	4	0.487894	61.381	101806	67.0007	6.51396	19	70.0379	3.68621	30	44	1	1	1	3.4012	1	0.654577	530330088001	15.333	3	10955	44	1	1	1	30	59.5	1		2		2	22
42904_288	42904	288	0	4	0.529141	61.381	163984	72.8896	12.8247	19	104.262	5.48747	660	34			3	6.49224	3	0.654577	530330078002	17	3	9779.97	34	0	2	3	660	2798.5	3		3		2	20
42918_288	42918	288	0	4	0.490467	61.381	101806	67.0007	6.51396	19	70.0379	3.68621	75	25	1	1	2	4.31749	1	0.654577	530330088001	15.333	3	10955	25	1	1	2	75	183.5	1		2		2	29
42921_288	42921	288	0	4	0.418736	61.381	101806	67.0007	6.51396	19	70.0379	3.68621	395	56	1	2	3	5.97889	2	0.654577	530330088001	15.333	3	10955	56	1	2	3	395	2108	3		2		2	27
42967_288	42967	288	0	4	0.447549	61.381	163984	72.8896	12.8247	19	104.262	5.48747			0					0.654577	530330078002	17	3	9779.97	32	0	2	3	110	483	1		3		2	23
43215_288	43215	288	0	4	0.563944	61.381	163984	72.8896	12.8247	19	104.262	5.48747	150	52	0	1	3	5.01064	1	0.654577	530330078002	17	3	9779.97	52	0	1	3	150	725.5	1		3		2	17
12606_364	12606	364	0	1	1.04369	54.4762	19231	3.46	19.38	13	18.7628	1.44329	160	28	1	2	2	5.07517	1	0.661873	360470373001	12.833	1	38819.6	28	1	2	2	160	844	1	10	1	100	1	19
12742_364	12742	364	0	1	0.964337	54.4762	35773	17.06	12.23	12	17.555	1.46292	375	28	0	2	2	5.92693	2	0.661873	360470373002	7	2	74329.1	28	0	2	2	375	2048.5	2	281	2	468	3	21
12884_364	12884	364	0	1	1.02071	54.4762	29469	2.97	14.08	13	19.819	1.52454			0					0.661873	360470373003	10	1	62915.5	43	0	1	3	105	422	1	131.5	1	384.5	2	21
12907_364	12907	364	0	1	1.02388	54.4762	29469	2.97	14.08	13	19.819	1.52454	600	49	0	1	1	6.39693	3	0.661873	360470373003	10	1	62915.5	49	0	1	1	600	2675.5	3	131.5	1	384.5	2	20
12935_364	12935	364	0	1	0.66898	54.4762	33092	4.07	3.42	13	16.804	1.29262	25	30		2	1	3.21888		0.661873	360470369001	12.5	1	49686.4	30	0	2	1	182	1013.5	1	213	2	181	1	21
13053_364	13053	364	0	1	0.976895	54.4762	35773	17.06	12.23	12	17.555	1.46292	100	35	1	2	2	4.60517	1	0.661873	360470373002	7	2	74329.1	35	1	2	2	100	360	1	281	2	468	3	22
13070_364	13070	364	0	1	0.972141	54.4762	35773	17.06	12.23	12	17.555	1.46292	220	60	1	1	1	5.39363	2	0.661873	360470373002	7	2	74329.1	60	1	1	1	220	1169.5	2	281	2	468	3	20
13120_364	13120	364	0	1	0.659324	54.4762	33092	4.07	3.42	13	16.804	1.29262	495	48	0	2		6.20456	3	0.661873	360470369001	12.5	1	49686.4	48	0	2	1	495	2504.5	3	213	2	181	1	20
13253_364	13253	364	0	1	0.969699	54.4762	29469	2.97	14.08	13	19.819	1.52454			0					0.661873	360470373003	10	1	62915.5	28	0	1	1	140	637	1	131.5	1	384.5	2	21
40216_331	40216	331	0	4	0.725674	37.6905	52072	66.7632	47.8639	14	26.9555	1.92539	735	35	1	1	2	6.59987	3	0.682618	530330085001	16.5	2	21705	35	1	1	2	735	2903	3		1		3	17
40331_331	40331	331	0	4	0.720647	37.6905	22408	56.6038	20.4568	13	23.271	1.79007	80	31	1	1	2	4.38203	1	0.682618	530330085002	14.833	1	15747.3	31	1	1	2	80	233.5	1		1		3	20
40420_331	40420	331	0	4	0.686018	37.6905	52072	66.7632	47.8639	14	26.9555	1.92539			0					0.682618	530330085001	16.5	2	21705	43	0	1	1	240	1313	2		1		3	17
40687_331	40687	331	0	4	0.49266	37.6905	35016	57.0243	27.6501	15	47.8907	3.19271	100	78	1	1	1	4.60517		0.682618	530330073002	18.167	1	16113.8	78	1	1	1	183	1049	2		1		3	15
40707_331	40707	331	0	4	0.49266	37.6905	35016	57.0243	27.6501	15	47.8907	3.19271	150	42	1	2	2	5.01064	1	0.682618	530330073002	18.167	1	16113.8	42	1	2	2	150	725.5	1		1		3	15
40710_331	40710	331	0	4	0.49266	37.6905	35016	57.0243	27.6501	15	47.8907	3.19271		78	1	2	3			0.682618	530330073002	18.167	1	16113.8	78	1	2	3	240	1313	2		1		3	15
40721_331	40721	331	0	4	0.479388	37.6905	35016	57.0243	27.6501	15	47.8907	3.19271		53	1	2	2			0.682618	530330073002	18.167	1	16113.8	53	1	2	2	480	2422	3		1		3	16
42583_331	42583	331	0	4	0.34076	37.6905	32729	70.1895	2.62391	13	21.4187	1.64759			0					0.682618	530330084001	17.5	1	24130.1	23	0	2	1	210	1126	2		1		3	20
42668_331	42668	331	0	4	0.361967	37.6905	32729	70.1895	2.62391	13	21.4187	1.64759	360	33	0	1	3	5.8861	2	0.682618	530330084001	17.5	1	24130.1	33	0	1	3	360	1939	2		1		3	23
42701_331	42701	331	0	4	1.02698	37.6905	52778	61.2963	2.96296	14	31.5847	2.25605	90	47	1	1	1	4.49981		0.682618	530330079002	16.833	2	15134.2	47	1	1	1	480	2422	3		1		3	21
42776_331	42776	331	0	4	0.99067	37.6905	54688	74.0211	3.97763	15	33.8749	2.25832	720	39	1	1	3	6.57925	3	0.682618	530330086001	17.167	2	16108.3	39	1	1	3	720	2867.5	3		2		3	22
42785_331	42785	331	0	4	0.877252	37.6905	54688	74.0211	3.97763	15	33.8749	2.25832	0	35	1	1	2			0.682618	530330086001	17.167	2	16108.3	35	1	1	2	360	1939	2		2		3	18
42801_331	42801	331	0	4	1.01311	37.6905	54688	74.0211	3.97763	15	33.8749	2.25832	140	28	0	1	1	4.94164	1	0.682618	530330086001	17.167	2	16108.3	28	0	1	1	140	637	1		2		3	22
43026_331	43026	331	0	4	0.996393	37.6905	27330	41.4864	15.8984	13	25.3335	1.94873	182		1	2	1	5.20401	1	0.682618	530330086003	16.167	1	14520	56	1	2	1	182	1013.5	1		1		3	22
43041_331	43041	331	0	4	1.06162	37.6905	27330	41.4864	15.8984	13	25.3335	1.94873	390	34	0	1	2	5.96615	2	0.682618	530330086003	16.167	1	14520	34	0	1	2	390	2080.5	3		1		3	22
43093_331	43093	331	0	4	1.01535	37.6905	54688	74.0211	3.97763	15	33.8749	2.25832	345	27	1		2	5.84354	2	0.682618	530330086001	17.167	2	16108.3	27	1	1	2	345	1806	2		2		3	23
43223_331	43223	331	0	4	0.880831	37.6905	41905	57.5744	0.631199	16	28.8143	1.80089	210	45	1	2	2	5.34711		0.682618	530330086002	18	2	21839.2	45	1	2	2	300	1622.5	2		1		3	20
11385_491	11385	491	0	1	0.788184	53.0357	26625	82.18	11.78	3	1.24335	0.414448		27	1	1	1			0.684126	360470236002	8.833	1	141132	27	1	1	1	480	2422	3	85	1	577	3	7
11418_491	11418	491	0	1	0.802811	53.0357	23578	91.22	6.9	3	1.24335	0.414448		21	1	1				0.684126	360470236003	13	1	98305.4	21	1	1	2	445	2229	3	52	1	517	3	8
11452_491	11452	491	0	1	0.767045	53.0357	23578	91.22	6.9	3	1.24335	0.414448	160	30	1	2	1	5.07517	1	0.684126	360470236003	13	1	98305.4	30	1	2	1	160	844	1	52	1	517	3	7
11486_491	11486	491	0	1	0.870945	53.0357	23578	91.22	6.9	3	1.24335	0.414448		36	1	2	1			0.684126	360470236003	13	1	98305.4	36	1	2	1	480	2422	3	52	1	517	3	8
11514_491	11514	491	0	1	0.944341	53.0357	26625	82.18	11.78	3	1.24335	0.414448	160	22	1	2	1	5.07517	1	0.684126	360470236002	8.833	1	141132	22	1	2	1	160	844	1	85	1	577	3	8
11522_491	11522	491	0	1	0.944341	53.0357	26625	82.18	11.78	3	1.24335	0.414448	195		1	2	2	5.273	1	0.684126	360470236002	8.833	1	141132	54	1	2	2	195	1072.5	2	85	1	577	3	8
11555_491	11555	491	0	1	0.983792	53.0357	33125	99.05	12.62	4	7.30035	1.82509	135	39	1	2	2	4.90527	1	0.684126	360470236001	14.167	1	57605.1	39	1	2	2	135	594	1	241.5	2	276.5	2	8
11575_491	11575	491	0	1	0.998394	53.0357	33125	99.05	12.62	4	7.30035	1.82509	0	23	1	2	1			0.684126	360470236001	14.167	1	57605.1	23	1	2	1	330	1773	2	241.5	2	276.5	2	8
11676_491	11676	491	0	1	0.909644	53.0357	26625	82.18	11.78	3	1.24335	0.414448			0					0.684126	360470236002	8.833	1	141132	42	0	2	2	150	725.5	1	85	1	577	3	8
11781_491	11781	491	0	1	0.788358	53.0357	22208	92.91	20.45	4	7.6444	1.9111		27	0					0.684126	360470240003	14.167	1	69950.2	27	0	1	2	190	1064	2	30	1	426	3	7
11826_491	11826	491	0	1	0.964001	53.0357	22208	92.91	20.45	4	7.6444	1.9111		19	1	1	1			0.684126	360470240003	14.167	1	69950.2	19	1	1	1	300	1622.5	2	30	1	426	3	7
12007_491	12007	491	0	1	0.948436	53.0357	22208	92.91	20.45	4	7.6444	1.9111		54		2	3			0.684126	360470240003	14.167	1	69950.2	54	1	2	3	360	1939	2	30	1	426	3	7
10151_392	10151	392	0	1	1.03154	37.0952	166779	83.74	5.54	12	40.3359	3.36133	110	32	1	2	3	4.70048	1	0.695485	360470049002	10.333	3	105478	32	1	2	3	110	483	1	542	3	545	3	17
10279_392	10279	392	0	1	1.04818	37.0952	190769	87.34	7.16	12	39.3589	3.27991	480	65	1	2	3	6.17379	3	0.695485	360470045002	15.5	3	46064.7	65	1	2	3	480	2422	3	575.5	3	143.5	1	17
10325_392	10325	392	0	1	1.00885	37.0952	190769	87.34	7.16	12	39.3589	3.27991			0					0.695485	360470045002	15.5	3	46064.7	31	0	1	2	80	233.5	1	575.5	3	143.5	1	17
10416_392	10416	392	0	1	0.831034	37.0952	154643	83.2	11.93	13	41.3769	3.18284	225	41	1	1	3	5.4161	2	0.695485	360470045004	16.167	3	41351	41	1	1	3	225	1190	2	517	3	118	1	17
12306_392	12306	392	0	1	0.946392	37.0952	104500	79.01	7.17	11	36.1959	3.29054	20	57	0		1	2.99573		0.695485	360470049003	8.333	3	62842.7	57	0	1	1	75	183.5	1	432	3	302	2	17
12363_392	12363	392	0	1	0.868894	37.0952	104500	79.01	7.17	11	36.1959	3.29054	900	37		1	2	6.80239	3	0.695485	360470049003	8.333	3	62842.7	37	1	1	2	900	2942.5	3	432	3	302	2	18
12386_392	12386	392	0	1	0.778354	37.0952	154412	80.23	13.67	12	37.2369	3.10308			0					0.695485	360470067005	10.667	3	62908.6	38	0	2	1	60	139.5	1	491.5	3	336.5	2	17
12411_392	12411	392	0	1	0.877606	37.0952	154412	80.23	13.67	12	37.2369	3.10308	250	61	1	2	2	5.52146	2	0.695485	360470067005	10.667	3	62908.6	61	1	2	2	250	1433.5	2	491.5	3	336.5	2	17
20366_197	20366	197	0	2	0.746142	33.3333	869	33.9782	71.3071	141.034	15.6704	4	160		1	2	2	5.07517		0.711575	450450002001	12	1		71	1	2	2	260	1470.5	2		3			10
20376_197	20376	197	0	2	0.896613	33.3333	869	33.9782	71.3071	141.034	15.6704	4	1200	64	1	2	3	7.09008	3	0.711575	450450002001	12	1		64	1	2	3	1200	3061	3		3			6
20473_197	20473	197	0	2	0.234667	33.3333	702	24.5055	63.1006	128.678	16.0847	3			0					0.711575	450450004001	9.667	1		30	0	2	1	30	59.5	1		3			7
20603_197	20603	197	0	2	0.817016	33.3333	509	22.9292	56.3903	27.6917	5.53834	4	360	38	1	1	3	5.8861	2	0.711575	450450042002	10.167	1		38	1	1	3	360	1939	2		1			4
20637_197	20637	197	0	2	0.631493	33.3333	509	22.9292	56.3903	27.6917	5.53834	4	240	66	1	1	2	5.48064	2	0.711575	450450042002	10.167	1		66	1	1	2	240	1313	2		1			6
21415_197	21415	197	1	2	2.73718	33.3333	403	3.7037	81.4126	84.7843	10.598	1	150	43	0	2	2	5.01064	1	0.711575	450450022012	9.833	1		43	0	2	2	150	725.5	1		1			18
20153_150	20153	150	0	2	0.644126	34.9167	584	3.07167	58.6636	39.5149	4.39055	1	900	36	1	1	1	6.80239		0.722635	450450009001	12.667	1		36	1	1	1	250	1433.5	2		2			7
20207_150	20207	150	0	2	0.323014	34.9167	652	2.10748	52.7417	41.7892	4.64325	1	11	53	0	2	3	2.3979	1	0.722635	450450007002	9.667	1		53	0	2	3	11	31	1		2			10
20304_150	20304	150	0	2	1.07196	34.9167	652	2.10748	52.7417	41.7892	4.64325	1	45	46	0	1	1	3.80666	1	0.722635	450450007002	9.667	1		46	0	1	1	45	97.5	1		2			9
21415_150	21415	150	1	2	1.02753	34.9167	403	3.7037	81.4126	84.7843	10.598	1	150	43	0	2	2	5.01064	1	0.722635	450450022012	9.833	1		43	0	2	2	150	725.5	1		1			18
21429_150	21429	150	0	2	1.05709	34.9167	403	3.7037	81.4126	84.7843	10.598	1	40	22	1	2	2	3.68888	1	0.722635	450450022012	9.833	1		22	1	2	2	40	81.5	1		1			6
21655_150	21655	150	0	2	0.902498	34.9167	636	0.429799	45.4893	52.135	5.79278	1	360	51	0	1	1	5.8861	2	0.722635	450450008001	10.667	1		51	0	1	1	360	1939	2		2			7
21704_150	21704	150	0	2	0.764771	34.9167	636	0.429799	45.4893	52.135	5.79278	1			0					0.722635	450450008001	10.667	1		35	0	2	2	100	360	1		2			6
21733_150	21733	150	0	2	0.828524	34.9167	652	2.10748	52.7417	41.7892	4.64325	1	0	45	0	2	2		1	0.722635	450450007002	9.667	1		45	0	2	2	0	8.5	1		2			9
40331_295	40331	295	0	4	0.873747	40.8333	22408	56.6038	20.4568	13	23.271	1.79007	80	31	1	1	2	4.38203	1	0.734366	530330085002	14.833	1	15747.3	31	1	1	2	80	233.5	1		1		3	20
42373_295	42373	295	0	4	0.947553	40.8333	52778	61.2963	2.96296	14	31.5847	2.25605	240	65		2	2	5.48064	2	0.734366	530330079002	16.833	2	15134.2	65	1	2	2	240	1313	2		1		3	21
42387_295	42387	295	0	4	0.915833	40.8333	52778	61.2963	2.96296	14	31.5847	2.25605	210	46	1	2	2	5.34711		0.734366	530330079002	16.833	2	15134.2	46	1	2	2	400	2137	3		1		3	25
42388_295	42388	295	0	4	0.940513	40.8333	52778	61.2963	2.96296	14	31.5847	2.25605			0					0.734366	530330079002	16.833	2	15134.2	42	0	2	3	540	2594.5	3		1		3	22
42397_295	42397	295	0	4	0.879016	40.8333	52778	61.2963	2.96296	14	31.5847	2.25605	1200	58	1	1	2	7.09008	3	0.734366	530330079002	16.833	2	15134.2	58	1	1	2	1200	3061	3		1		3	24
42462_295	42462	295	0	4	1.04452	40.8333	100000	59.7181	3.7092	19	38.8977	2.04725	540	42	1	2	3	6.29157	3	0.734366	530330077003	13.333	2	14389.2	42	1	2	3	540	2594.5	3		2		2	28
42491_295	42491	295	0	4	0.99082	40.8333	100000	59.7181	3.7092	19	38.8977	2.04725	105	43	1	1	3	4.65396	1	0.734366	530330077003	13.333	2	14389.2	43	1	1	3	105	422	1		2		2	26
42701_295	42701	295	0	4	0.94779	40.8333	52778	61.2963	2.96296	14	31.5847	2.25605	90	47	1	1	1	4.49981		0.734366	530330079002	16.833	2	15134.2	47	1	1	1	480	2422	3		1		3	21
42776_295	42776	295	0	4	0.866291	40.8333	54688	74.0211	3.97763	15	33.8749	2.25832	720	39	1	1	3	6.57925	3	0.734366	530330086001	17.167	2	16108.3	39	1	1	3	720	2867.5	3		2		3	22
42801_295	42801	295	0	4	0.797424	40.8333	54688	74.0211	3.97763	15	33.8749	2.25832	140	28	0	1	1	4.94164	1	0.734366	530330086001	17.167	2	16108.3	28	0	1	1	140	637	1		2		3	22
42811_295	42811	295	0	4	0.739748	40.8333	52778	61.2963	2.96296	14	31.5847	2.25605	90	57	1	1	2	4.49981		0.734366	530330079002	16.833	2	15134.2	57	1	1	2	120	551.5	1		1		3	21
42843_295	42843	295	0	4	0.798549	40.8333	52778	61.2963	2.96296	14	31.5847	2.25605	320	52	1	1	2	5.76832	2	0.734366	530330079002	16.833	2	15134.2	52	1	1	2	320	1732.5	2		1		3	23
42865_295	42865	295	0	4	0.715273	40.8333	101806	67.0007	6.51396	19	70.0379	3.68621	480	35		2		6.17379	3	0.734366	530330088001	15.333	3	10955	35	1	2	3	480	2422	3		2		2	27
42898_295	42898	295	0	4	0.999084	40.8333	101806	67.0007	6.51396	19	70.0379	3.68621	30	44	1	1	1	3.4012	1	0.734366	530330088001	15.333	3	10955	44	1	1	1	30	59.5	1		2		2	22
42904_295	42904	295	0	4	0.964088	40.8333	163984	72.8896	12.8247	19	104.262	5.48747	660	34			3	6.49224	3	0.734366	530330078002	17	3	9779.97	34	0	2	3	660	2798.5	3		3		2	20
42918_295	42918	295	0	4	1.0052	40.8333	101806	67.0007	6.51396	19	70.0379	3.68621	75	25	1	1	2	4.31749	1	0.734366	530330088001	15.333	3	10955	25	1	1	2	75	183.5	1		2		2	29
42921_295	42921	295	0	4	1.07465	40.8333	101806	67.0007	6.51396	19	70.0379	3.68621	395	56	1	2	3	5.97889	2	0.734366	530330088001	15.333	3	10955	56	1	2	3	395	2108	3		2		2	27
43026_295	43026	295	0	4	0.654782	40.8333	27330	41.4864	15.8984	13	25.3335	1.94873	182		1	2	1	5.20401	1	0.734366	530330086003	16.167	1	14520	56	1	2	1	182	1013.5	1		1		3	22
43041_295	43041	295	0	4	0.560868	40.8333	27330	41.4864	15.8984	13	25.3335	1.94873	390	34	0	1	2	5.96615	2	0.734366	530330086003	16.167	1	14520	34	0	1	2	390	2080.5	3		1		3	22
43093_295	43093	295	0	4	0.709009	40.8333	54688	74.0211	3.97763	15	33.8749	2.25832	345	27	1		2	5.84354	2	0.734366	530330086001	17.167	2	16108.3	27	1	1	2	345	1806	2		2		3	23
43151_295	43151	295	0	4	0.418245	40.8333	27330	41.4864	15.8984	13	25.3335	1.94873	450		1	2	3	6.10925	3	0.734366	530330086003	16.167	1	14520	46	1	2	3	450	2284	3		1		3	19
43215_295	43215	295	0	4	1.00956	40.8333	163984	72.8896	12.8247	19	104.262	5.48747	150	52	0	1	3	5.01064	1	0.734366	530330078002	17	3	9779.97	52	0	1	3	150	725.5	1		3		2	17
43223_295	43223	295	0	4	0.768437	40.8333	41905	57.5744	0.631199	16	28.8143	1.80089	210	45	1	2	2	5.34711		0.734366	530330086002	18	2	21839.2	45	1	2	2	300	1622.5	2		1		3	20
11385_418	11385	418	0	1	1.0169	53.7421	26625	82.18	11.78	3	1.24335	0.414448		27	1	1	1			0.851359	360470236002	8.833	1	141132	27	1	1	1	480	2422	3	85	1	577	3	7
11418_418	11418	418	0	1	1.00228	53.7421	23578	91.22	6.9	3	1.24335	0.414448		21	1	1				0.851359	360470236003	13	1	98305.4	21	1	1	2	445	2229	3	52	1	517	3	8
11452_418	11452	418	0	1	1.00292	53.7421	23578	91.22	6.9	3	1.24335	0.414448	160	30	1	2	1	5.07517	1	0.851359	360470236003	13	1	98305.4	30	1	2	1	160	844	1	52	1	517	3	7
11486_418	11486	418	0	1	0.859642	53.7421	23578	91.22	6.9	3	1.24335	0.414448		36	1	2	1			0.851359	360470236003	13	1	98305.4	36	1	2	1	480	2422	3	52	1	517	3	8
11514_418	11514	418	0	1	0.908997	53.7421	26625	82.18	11.78	3	1.24335	0.414448	160	22	1	2	1	5.07517	1	0.851359	360470236002	8.833	1	141132	22	1	2	1	160	844	1	85	1	577	3	8
11522_418	11522	418	0	1	0.908997	53.7421	26625	82.18	11.78	3	1.24335	0.414448	195		1	2	2	5.273	1	0.851359	360470236002	8.833	1	141132	54	1	2	2	195	1072.5	2	85	1	577	3	8
11555_418	11555	418	0	1	0.821931	53.7421	33125	99.05	12.62	4	7.30035	1.82509	135	39	1	2	2	4.90527	1	0.851359	360470236001	14.167	1	57605.1	39	1	2	2	135	594	1	241.5	2	276.5	2	8
11575_418	11575	418	0	1	0.732193	53.7421	33125	99.05	12.62	4	7.30035	1.82509	0	23	1	2	1			0.851359	360470236001	14.167	1	57605.1	23	1	2	1	330	1773	2	241.5	2	276.5	2	8
11676_418	11676	418	0	1	0.969618	53.7421	26625	82.18	11.78	3	1.24335	0.414448			0					0.851359	360470236002	8.833	1	141132	42	0	2	2	150	725.5	1	85	1	577	3	8
30147_232	30147	232	0	3	0.634302	54.7857	18504	2.5126	12.3618	12	123.685	10.3071	900	28	0	2	2	6.80239	3	0.861882	371830508001	17	1	7875.22	28	0	2	2	900	2942.5	3		1		3	12
30290_232	30290	232	0	3	0.827132	54.7857	14688	22.453	2.5957	14	392.901	28.0643	240	33	0	2	3	5.48064	2	0.861882	371830509001	13.833	1	7185.23	33	0	2	3	240	1313	2		1		3	16
30317_232	30317	232	0	3	0.912036	54.7857	14688	22.453	2.5957	14	392.901	28.0643	1080	42	1	1		6.98472	3	0.861882	371830509001	13.833	1	7185.23	42	1	1	2	1080	3008	3		1		3	15
30332_232	30332	232	0	3	0.941023	54.7857	14688	22.453	2.5957	14	392.901	28.0643	90	28	0	2	2	4.49981		0.861882	371830509001	13.833	1	7185.23	28	0	2	2	140	637	1		1		3	19
30383_232	30383	232	0	3	0.644231	54.7857	16369	2.2822	14.1079	12	120.381	10.0317	300	40	1	2	2	5.70378	2	0.861882	371830509003	12.5	1	2979.53	40	1	2	2	300	1622.5	2		1		2	16
30392_232	30392	232	0	3	0.576937	54.7857	18504	2.5126	12.3618	12	123.685	10.3071	720	61	0	2	2	6.57925	3	0.861882	371830508001	17	1	7875.22	61	0	2	2	720	2867.5	3		1		3	12
30534_232	30534	232	0	3	0.89396	54.7857	27837	6.0086	6.0086	14	125.462	8.96154	250	28	1	1	2	5.52146	2	0.861882	371830508002	13.167	1	3139.03	28	1	1	2	250	1433.5	2		2		2	12
30572_232	30572	232	0	3	0.815146	54.7857	18504	2.5126	12.3618	12	123.685	10.3071		65	0	2	3			0.861882	371830508001	17	1	7875.22	65	0	2	3	360	1939	2		1		3	13
31933_232	31933	232	0	3	0.593639	54.7857	25375	40.076	2.3649	10	122.237	12.2237				2	2			0.861882	371830508003	9.333	1	6605.57	46	0	2	2	45	97.5	1		2		3	10
40784_281	40784	281	0	4	0.938985	44.8651	105662	74.8006	9.80861	20	287.199	14.36	660	35	1	2	2	6.49224	3	0.86291	530330077001	17.833	3	8213.26	35	1	2	2	660	2798.5	3		2		1	25
40927_281	40927	281	0	4	0.73561	44.8651	150294	59.8524	7.82288	17	266.353	15.6678	300	61	1	2	3	5.70378	2	0.86291	530330078004	16	3	6946.02	61	1	2	3	300	1622.5	2		3		1	17
40935_281	40935	281	0	4	0.801873	44.8651	150294	59.8524	7.82288	17	266.353	15.6678			0					0.86291	530330078004	16	3	6946.02	63	0	1	2	300	1622.5	2		3		1	16
42553_281	42553	281	0	4	0.993715	44.8651	150294	59.8524	7.82288	17	266.353	15.6678	950	44	0	1	2	6.85646	3	0.86291	530330078004	16	3	6946.02	44	0	1	2	950	2971.5	3		3		1	22
42559_281	42559	281	0	4	1.06881	44.8651	123088	54.05	7.19152	19	74.3127	3.9112	450		1	2	3	6.10925	3	0.86291	530330078003	18	3	10955.7	28	1	2	3	450	2284	3		3		2	27
42562_281	42562	281	0	4	0.968388	44.8651	150294	59.8524	7.82288	17	266.353	15.6678	420	55	1	1	2	6.04025	3	0.86291	530330078004	16	3	6946.02	55	1	1	2	420	2176	3		3		1	24
42573_281	42573	281	0	4	1.03479	44.8651	150294	59.8524	7.82288	17	266.353	15.6678	100	75	1	2	3	4.60517	1	0.86291	530330078004	16	3	6946.02	75	1	2	3	100	360	1		3		1	24
42622_281	42622	281	0	4	0.603886	44.8651	163984	72.8896	12.8247	19	104.262	5.48747	1100	50	1	2	3	7.00307	3	0.86291	530330078002	17	3	9779.97	50	1	2	3	1100	3028	3		3		2	16
42967_281	42967	281	0	4	0.86429	44.8651	163984	72.8896	12.8247	19	104.262	5.48747			0					0.86291	530330078002	17	3	9779.97	32	0	2	3	110	483	1		3		2	23
12165_374	12165	374	0	1	0.614691	47.8889	31094	21.65	11.11	11	16.4448	1.49498	360	26	1	1	3	5.8861	2	0.87329	360470397002	11.167	1	37921.5	26	1	1	3	360	1939	2	177.5	1	75.5	1	15
12174_374	12174	374	0	1	0.572829	47.8889	31094	21.65	11.11	11	16.4448	1.49498	270	32	1	2	2	5.59842	2	0.87329	360470397002	11.167	1	37921.5	32	1	2	2	270	1520	2	177.5	1	75.5	1	15
12606_374	12606	374	0	1	0.215523	47.8889	19231	3.46	19.38	13	18.7628	1.44329	160	28	1	2	2	5.07517	1	0.87329	360470373001	12.833	1	38819.6	28	1	2	2	160	844	1	10	1	100	1	19
12742_374	12742	374	0	1	0.36485	47.8889	35773	17.06	12.23	12	17.555	1.46292	375	28	0	2	2	5.92693	2	0.87329	360470373002	7	2	74329.1	28	0	2	2	375	2048.5	2	281	2	468	3	21
12884_374	12884	374	0	1	0.381609	47.8889	29469	2.97	14.08	13	19.819	1.52454			0					0.87329	360470373003	10	1	62915.5	43	0	1	3	105	422	1	131.5	1	384.5	2	21
12907_374	12907	374	0	1	0.487708	47.8889	29469	2.97	14.08	13	19.819	1.52454	600	49	0	1	1	6.39693	3	0.87329	360470373003	10	1	62915.5	49	0	1	1	600	2675.5	3	131.5	1	384.5	2	20
12935_374	12935	374	0	1	0.507853	47.8889	33092	4.07	3.42	13	16.804	1.29262	25	30		2	1	3.21888		0.87329	360470369001	12.5	1	49686.4	30	0	2	1	182	1013.5	1	213	2	181	1	21
13053_374	13053	374	0	1	0.408029	47.8889	35773	17.06	12.23	12	17.555	1.46292	100	35	1	2	2	4.60517	1	0.87329	360470373002	7	2	74329.1	35	1	2	2	100	360	1	281	2	468	3	22
13070_374	13070	374	0	1	0.442311	47.8889	35773	17.06	12.23	12	17.555	1.46292	220	60	1	1	1	5.39363	2	0.87329	360470373002	7	2	74329.1	60	1	1	1	220	1169.5	2	281	2	468	3	20
13120_374	13120	374	0	1	0.578925	47.8889	33092	4.07	3.42	13	16.804	1.29262	495	48	0	2		6.20456	3	0.87329	360470369001	12.5	1	49686.4	48	0	2	1	495	2504.5	3	213	2	181	1	20
13253_374	13253	374	0	1	0.433531	47.8889	29469	2.97	14.08	13	19.819	1.52454			0					0.87329	360470373003	10	1	62915.5	28	0	1	1	140	637	1	131.5	1	384.5	2	21
21161_152	21161	152	0	2	0.997338	37.3413	313	29.1429	70.2985	47.2287	6.74696	4	480	56	1	2	3	6.17379	3	0.8795	450450011021	5	1		56	1	2	3	480	2422	3		1			7
10151_391	10151	391	0	1	0.548882	56.8492	166779	83.74	5.54	12	40.3359	3.36133	110	32	1	2	3	4.70048	1	0.922764	360470049002	10.333	3	105478	32	1	2	3	110	483	1	542	3	545	3	17
10158_391	10158	391	0	1	0.575669	56.8492	166779	83.74	5.54	12	40.3359	3.36133	615	29	0	1	2	6.42162	3	0.922764	360470049002	10.333	3	105478	29	0	1	2	615	2721	3	542	3	545	3	16
10279_391	10279	391	0	1	0.521119	56.8492	190769	87.34	7.16	12	39.3589	3.27991	480	65	1	2	3	6.17379	3	0.922764	360470045002	15.5	3	46064.7	65	1	2	3	480	2422	3	575.5	3	143.5	1	17
10325_391	10325	391	0	1	0.481792	56.8492	190769	87.34	7.16	12	39.3589	3.27991			0					0.922764	360470045002	15.5	3	46064.7	31	0	1	2	80	233.5	1	575.5	3	143.5	1	17
10416_391	10416	391	0	1	0.301651	56.8492	154643	83.2	11.93	13	41.3769	3.18284	225	41	1	1	3	5.4161	2	0.922764	360470045004	16.167	3	41351	41	1	1	3	225	1190	2	517	3	118	1	17
10433_391	10433	391	0	1	0.735405	56.8492	98194	40.63	42.66	12	48.7019	4.0585	110		0	1	2	4.70048	1	0.922764	360470049001	13.167	2	51414.4	61	0	1	2	110	483	1	406.5	3	237.5	2	16
12306_391	12306	391	0	1	0.582747	56.8492	104500	79.01	7.17	11	36.1959	3.29054	20	57	0		1	2.99573		0.922764	360470049003	8.333	3	62842.7	57	0	1	1	75	183.5	1	432	3	302	2	17
12363_391	12363	391	0	1	0.625808	56.8492	104500	79.01	7.17	11	36.1959	3.29054	900	37		1	2	6.80239	3	0.922764	360470049003	8.333	3	62842.7	37	1	1	2	900	2942.5	3	432	3	302	2	18
12386_391	12386	391	0	1	0.429405	56.8492	154412	80.23	13.67	12	37.2369	3.10308			0					0.922764	360470067005	10.667	3	62908.6	38	0	2	1	60	139.5	1	491.5	3	336.5	2	17
12411_391	12411	391	0	1	0.437178	56.8492	154412	80.23	13.67	12	37.2369	3.10308	250	61	1	2	2	5.52146	2	0.922764	360470067005	10.667	3	62908.6	61	1	2	2	250	1433.5	2	491.5	3	336.5	2	17
20473_149	20473	149	0	2	0.471894	38.8333	702	24.5055	63.1006	128.678	16.0847	3			0					0.930656	450450004001	9.667	1		30	0	2	1	30	59.5	1		3			7
20503_149	20503	149	0	2	0.887405	38.8333	732	26.3355	47.6562	29.7235	4.95392	3	300	32	1	2	2	5.70378	2	0.930656	450450014001	9.667	1		32	1	2	2	300	1622.5	2		3			3
20508_149	20508	149	0	2	0.887405	38.8333	732	26.3355	47.6562	29.7235	4.95392	3		61	1	2				0.930656	450450014001	9.667	1		61	1	2	3	225	1190	2		3			4
20603_149	20603	149	0	2	0.794609	38.8333	509	22.9292	56.3903	27.6917	5.53834	4	360	38	1	1	3	5.8861	2	0.930656	450450042002	10.167	1		38	1	1	3	360	1939	2		1			4
20637_149	20637	149	0	2	0.668732	38.8333	509	22.9292	56.3903	27.6917	5.53834	4	240	66	1	1	2	5.48064	2	0.930656	450450042002	10.167	1		66	1	1	2	240	1313	2		1			6
12742_367	12742	367	0	1	1.10807	61.381	35773	17.06	12.23	12	17.555	1.46292	375	28	0	2	2	5.92693	2	0.936774	360470373002	7	2	74329.1	28	0	2	2	375	2048.5	2	281	2	468	3	21
12935_367	12935	367	0	1	0.812635	61.381	33092	4.07	3.42	13	16.804	1.29262	25	30		2	1	3.21888		0.936774	360470369001	12.5	1	49686.4	30	0	2	1	182	1013.5	1	213	2	181	1	21
13120_367	13120	367	0	1	0.802973	61.381	33092	4.07	3.42	13	16.804	1.29262	495	48	0	2		6.20456	3	0.936774	360470369001	12.5	1	49686.4	48	0	2	1	495	2504.5	3	213	2	181	1	20
40216_319	40216	319	0	4	0.313246	44.4484	52072	66.7632	47.8639	14	26.9555	1.92539	735	35	1	1	2	6.59987	3	0.944977	530330085001	16.5	2	21705	35	1	1	2	735	2903	3		1		3	17
40331_319	40331	319	0	4	0.610895	44.4484	22408	56.6038	20.4568	13	23.271	1.79007	80	31	1	1	2	4.38203	1	0.944977	530330085002	14.833	1	15747.3	31	1	1	2	80	233.5	1		1		3	20
40420_319	40420	319	0	4	0.472428	44.4484	52072	66.7632	47.8639	14	26.9555	1.92539			0					0.944977	530330085001	16.5	2	21705	43	0	1	1	240	1313	2		1		3	17
43026_319	43026	319	0	4	0.672361	44.4484	27330	41.4864	15.8984	13	25.3335	1.94873	182		1	2	1	5.20401	1	0.944977	530330086003	16.167	1	14520	56	1	2	1	182	1013.5	1		1		3	22
43041_319	43041	319	0	4	0.736033	44.4484	27330	41.4864	15.8984	13	25.3335	1.94873	390	34	0	1	2	5.96615	2	0.944977	530330086003	16.167	1	14520	34	0	1	2	390	2080.5	3		1		3	22
43093_319	43093	319	0	4	0.905592	44.4484	54688	74.0211	3.97763	15	33.8749	2.25832	345	27	1		2	5.84354	2	0.944977	530330086001	17.167	2	16108.3	27	1	1	2	345	1806	2		2		3	23
43151_319	43151	319	0	4	0.934853	44.4484	27330	41.4864	15.8984	13	25.3335	1.94873	450		1	2	3	6.10925	3	0.944977	530330086003	16.167	1	14520	46	1	2	3	450	2284	3		1		3	19
43223_319	43223	319	0	4	0.69025	44.4484	41905	57.5744	0.631199	16	28.8143	1.80089	210	45	1	2	2	5.34711		0.944977	530330086002	18	2	21839.2	45	1	2	2	300	1622.5	2		1		3	20
10668_408	10668	408	0	1	0.523306	51.8492	111429	97.55	18.41	5	2.95119	0.590238	60	56	1	1	3	4.09434		0.964979	360470752001	15.5	3	15268.3	56	1	1	3	210	1126	2	454	3	5	1	9
10766_408	10766	408	0	1	0.536628	51.8492	83125	41.28	7.93	6	5.85119	0.975199	510			2	3	6.23441	3	0.964979	360470742001	12.5	2	49953.7	41	1	2	3	510	2539.5	3	353.5	2	215.5	2	10
10778_408	10778	408	0	1	0.296245	51.8492	83125	41.28	7.93	6	5.85119	0.975199	2232		1	1	3	7.71065	3	0.964979	360470742001	12.5	2	49953.7	50	1	1	3	2232	3085.5	3	353.5	2	215.5	2	8
10784_408	10784	408	0	1	0.440105	51.8492	83125	41.28	7.93	6	5.85119	0.975199			0					0.964979	360470742001	12.5	2	49953.7	47	0	2	2	110	483	1	353.5	2	215.5	2	10
10793_408	10793	408	0	1	0.213696	51.8492	119637	82.88	5.98	6	6.34932	1.05822	320	47	1	2	2	5.76832	2	0.964979	360470744001	11.5	3	37374.2	47	1	2	2	320	1732.5	2	466.5	3	52.5	1	8
10860_408	10860	408	0	1	0.669869	51.8492	84375	3.02	11.38	5	5.964	1.1928	480	54	0	1	2	6.17379	3	0.964979	360470734002	7.5	2	55122.6	54	0	1	2	480	2422	3	387	2	257	2	12
10874_408	10874	408	0	1	0.882229	51.8492	82083	1.39	18.22	6	9.063	1.5105		43						0.964979	360470734001	14.833	2	28700.1	43	1	2	2	500	2523	3	330.5	2	27.5	1	9
10931_408	10931	408	0	1	0.879035	51.8492	82083	1.39	18.22	6	9.063	1.5105	10	58	0	1	2	2.30259	1	0.964979	360470734001	14.833	2	28700.1	58	0	1	2	10	21	1	330.5	2	27.5	1	9
11074_408	11074	408	0	1	0.311847	51.8492	79318	100	9.89	6	3.83688	0.63948	426	69	1	2	1	6.05444	3	0.964979	360470754002	11.333	2	28068.3	69	1	2	1	426	2204.5	3	317	2	14	1	9
11121_408	11121	408	0	1	0.23988	51.8492	119637	82.88	5.98	6	6.34932	1.05822	175	57	1	1	3	5.16479	1	0.964979	360470744001	11.5	3	37374.2	57	1	1	3	175	937.5	1	466.5	3	52.5	1	8
11167_408	11167	408	0	1	0.710587	51.8492	84375	3.02	11.38	5	5.964	1.1928			0					0.964979	360470734002	7.5	2	55122.6	55	0	1	2	420	2176	3	387	2	257	2	11
12165_358	12165	358	0	1	0.765107	37.869	31094	21.65	11.11	11	16.4448	1.49498	360	26	1	1	3	5.8861	2	0.968369	360470397002	11.167	1	37921.5	26	1	1	3	360	1939	2	177.5	1	75.5	1	15
12174_358	12174	358	0	1	0.806975	37.869	31094	21.65	11.11	11	16.4448	1.49498	270	32	1	2	2	5.59842	2	0.968369	360470397002	11.167	1	37921.5	32	1	2	2	270	1520	2	177.5	1	75.5	1	15
12606_358	12606	358	0	1	0.650209	37.869	19231	3.46	19.38	13	18.7628	1.44329	160	28	1	2	2	5.07517	1	0.968369	360470373001	12.833	1	38819.6	28	1	2	2	160	844	1	10	1	100	1	19
12742_358	12742	358	0	1	0.570214	37.869	35773	17.06	12.23	12	17.555	1.46292	375	28	0	2	2	5.92693	2	0.968369	360470373002	7	2	74329.1	28	0	2	2	375	2048.5	2	281	2	468	3	21
12884_358	12884	358	0	1	0.484123	37.869	29469	2.97	14.08	13	19.819	1.52454			0					0.968369	360470373003	10	1	62915.5	43	0	1	3	105	422	1	131.5	1	384.5	2	21
12907_358	12907	358	0	1	0.380248	37.869	29469	2.97	14.08	13	19.819	1.52454	600	49	0	1	1	6.39693	3	0.968369	360470373003	10	1	62915.5	49	0	1	1	600	2675.5	3	131.5	1	384.5	2	20
12935_358	12935	358	0	1	0.633407	37.869	33092	4.07	3.42	13	16.804	1.29262	25	30		2	1	3.21888		0.968369	360470369001	12.5	1	49686.4	30	0	2	1	182	1013.5	1	213	2	181	1	21
13053_358	13053	358	0	1	0.459678	37.869	35773	17.06	12.23	12	17.555	1.46292	100	35	1	2	2	4.60517	1	0.968369	360470373002	7	2	74329.1	35	1	2	2	100	360	1	281	2	468	3	22
13070_358	13070	358	0	1	0.461262	37.869	35773	17.06	12.23	12	17.555	1.46292	220	60	1	1	1	5.39363	2	0.968369	360470373002	7	2	74329.1	60	1	1	1	220	1169.5	2	281	2	468	3	20
13120_358	13120	358	0	1	0.704479	37.869	33092	4.07	3.42	13	16.804	1.29262	495	48	0	2		6.20456	3	0.968369	360470369001	12.5	1	49686.4	48	0	2	1	495	2504.5	3	213	2	181	1	20
13253_358	13253	358	0	1	0.434425	37.869	29469	2.97	14.08	13	19.819	1.52454			0					0.968369	360470373003	10	1	62915.5	28	0	1	1	140	637	1	131.5	1	384.5	2	21
40456_354	40456	354	0	4	0.967294	55.5159	127813	96.7574	5.79039	6	159.012	26.5021	450	44	1	1	2	6.10925	3	0.971897	530330042004	15.167	3	11877.1	44	1	1	2	450	2284	3		3		2	10
40490_354	40490	354	0	4	1.0328	55.5159	110000	67.5566	7.4289	6	159.833	26.6389			0					0.971897	530330042002	17.5	3	8699.32	46	0	1	2	98	314.5	1		2		1	9
40505_354	40505	354	0	4	0.809087	55.5159	127813	96.7574	5.79039	6	159.012	26.5021	210	51	0	2	3	5.34711		0.971897	530330042004	15.167	3	11877.1	51	0	2	3	240	1313	2		3		2	9
40506_354	40506	354	0	4	0.820899	55.5159	127813	96.7574	5.79039	6	159.012	26.5021	120	61	1	1	3	4.78749	1	0.971897	530330042004	15.167	3	11877.1	61	1	1	3	120	551.5	1		3		2	9
40507_354	40507	354	0	4	0.843865	55.5159	127813	96.7574	5.79039	6	159.012	26.5021	854	81	1	1	3	6.74993	3	0.971897	530330042004	15.167	3	11877.1	81	1	1	3	854	2916.5	3		3		2	10
40961_354	40961	354	0	4	1.24137	55.5159	113482	86.3792	10.0616	6	31.0786	5.17977	240	62	1	1	2	5.48064	2	0.971897	530330025001	17.333	3	6083.55	62	1	1	2	240	1313	2		3		1	7
40969_354	40969	354	0	4	1.17752	55.5159	113482	86.3792	10.0616	6	31.0786	5.17977		50	1	1	2			0.971897	530330025001	17.333	3	6083.55	50	1	1	2	120	551.5	1		3		1	7
41023_354	41023	354	0	4	1.07506	55.5159	113482	86.3792	10.0616	6	31.0786	5.17977	480	67	1	2	1	6.17379	3	0.971897	530330025001	17.333	3	6083.55	67	1	2	1	480	2422	3		3		1	8
41025_354	41025	354	0	4	1.25075	55.5159	113482	86.3792	10.0616	6	31.0786	5.17977	180	58	1	2	2	5.19296	1	0.971897	530330025001	17.333	3	6083.55	58	1	2	2	180	964.5	1		3		1	10
41034_354	41034	354	0	4	1.23565	55.5159	98600	77.8313	11.9679	5	29.8631	5.97262	90		1	2	3	4.49981		0.971897	530330024003	17	2	8348.38	30	1	2	3	160	844	1		2		1	11
41112_354	41112	354	0	4	0.759409	55.5159	106875	66.4938	14.0041	4	69.8856	17.4714	480	56				6.17379	3	0.971897	530330038002	13.5	3	8955.21	56	1	1	1	480	2422	3		2		1	9
41122_354	41122	354	0	4	0.973552	55.5159	106875	66.4938	14.0041	4	69.8856	17.4714	0	71	1		2			0.971897	530330038002	13.5	3	8955.21	71	1	2	2	360	1939	2		2		1	6
41123_354	41123	354	0	4	1.02395	55.5159	106875	66.4938	14.0041	4	69.8856	17.4714	270	35	1	2	3	5.59842	2	0.971897	530330038002	13.5	3	8955.21	35	1	2	3	270	1520	2		2		1	9
41212_354	41212	354	0	4	0.642119	55.5159	106875	66.4938	14.0041	4	69.8856	17.4714	430		1	1	2	6.06379	3	0.971897	530330038002	13.5	3	8955.21	64	1	1	2	430	2217	3		2		1	9
41226_354	41226	354	0	4	0.655975	55.5159	106875	66.4938	14.0041	4	69.8856	17.4714	40	50	1	2	3	3.68888		0.971897	530330038002	13.5	3	8955.21	50	1	2	3	240	1313	2		2		1	11
41232_354	41232	354	0	4	0.750082	55.5159	106875	66.4938	14.0041	4	69.8856	17.4714	300	41	1	1	3	5.70378	2	0.971897	530330038002	13.5	3	8955.21	41	1	1	3	300	1622.5	2		2		1	9
41248_354	41248	354	0	4	0.713284	55.5159	127813	96.7574	5.79039	6	159.012	26.5021	960	64	1	2	2	6.86693	3	0.971897	530330042004	15.167	3	11877.1	64	1	2	2	960	2987	3		3		2	9
12742_365	12742	365	0	1	1.00017	38.7619	35773	17.06	12.23	12	17.555	1.46292	375	28	0	2	2	5.92693	2	1.00313	360470373002	7	2	74329.1	28	0	2	2	375	2048.5	2	281	2	468	3	21
12884_365	12884	365	0	1	1.05655	38.7619	29469	2.97	14.08	13	19.819	1.52454			0					1.00313	360470373003	10	1	62915.5	43	0	1	3	105	422	1	131.5	1	384.5	2	21
12907_365	12907	365	0	1	1.05971	38.7619	29469	2.97	14.08	13	19.819	1.52454	600	49	0	1	1	6.39693	3	1.00313	360470373003	10	1	62915.5	49	0	1	1	600	2675.5	3	131.5	1	384.5	2	20
12935_365	12935	365	0	1	0.704815	38.7619	33092	4.07	3.42	13	16.804	1.29262	25	30		2	1	3.21888		1.00313	360470369001	12.5	1	49686.4	30	0	2	1	182	1013.5	1	213	2	181	1	21
13053_365	13053	365	0	1	1.01273	38.7619	35773	17.06	12.23	12	17.555	1.46292	100	35	1	2	2	4.60517	1	1.00313	360470373002	7	2	74329.1	35	1	2	2	100	360	1	281	2	468	3	22
13070_365	13070	365	0	1	1.00798	38.7619	35773	17.06	12.23	12	17.555	1.46292	220	60	1	1	1	5.39363	2	1.00313	360470373002	7	2	74329.1	60	1	1	1	220	1169.5	2	281	2	468	3	20
13120_365	13120	365	0	1	0.695159	38.7619	33092	4.07	3.42	13	16.804	1.29262	495	48	0	2		6.20456	3	1.00313	360470369001	12.5	1	49686.4	48	0	2	1	495	2504.5	3	213	2	181	1	20
13253_365	13253	365	0	1	1.00553	38.7619	29469	2.97	14.08	13	19.819	1.52454			0					1.00313	360470373003	10	1	62915.5	28	0	1	1	140	637	1	131.5	1	384.5	2	21
12165_360	12165	360	0	1	0.907295	38.7619	31094	21.65	11.11	11	16.4448	1.49498	360	26	1	1	3	5.8861	2	1.00708	360470397002	11.167	1	37921.5	26	1	1	3	360	1939	2	177.5	1	75.5	1	15
12174_360	12174	360	0	1	0.949163	38.7619	31094	21.65	11.11	11	16.4448	1.49498	270	32	1	2	2	5.59842	2	1.00708	360470397002	11.167	1	37921.5	32	1	2	2	270	1520	2	177.5	1	75.5	1	15
12606_360	12606	360	0	1	0.525692	38.7619	19231	3.46	19.38	13	18.7628	1.44329	160	28	1	2	2	5.07517	1	1.00708	360470373001	12.833	1	38819.6	28	1	2	2	160	844	1	10	1	100	1	19
12742_360	12742	360	0	1	0.445697	38.7619	35773	17.06	12.23	12	17.555	1.46292	375	28	0	2	2	5.92693	2	1.00708	360470373002	7	2	74329.1	28	0	2	2	375	2048.5	2	281	2	468	3	21
12884_360	12884	360	0	1	0.377011	38.7619	29469	2.97	14.08	13	19.819	1.52454			0					1.00708	360470373003	10	1	62915.5	43	0	1	3	105	422	1	131.5	1	384.5	2	21
12907_360	12907	360	0	1	0.380167	38.7619	29469	2.97	14.08	13	19.819	1.52454	600	49	0	1	1	6.39693	3	1.00708	360470373003	10	1	62915.5	49	0	1	1	600	2675.5	3	131.5	1	384.5	2	20
12935_360	12935	360	0	1	0.486024	38.7619	33092	4.07	3.42	13	16.804	1.29262	25	30		2	1	3.21888		1.00708	360470369001	12.5	1	49686.4	30	0	2	1	182	1013.5	1	213	2	181	1	21
13053_360	13053	360	0	1	0.333192	38.7619	35773	17.06	12.23	12	17.555	1.46292	100	35	1	2	2	4.60517	1	1.00708	360470373002	7	2	74329.1	35	1	2	2	100	360	1	281	2	468	3	22
13070_360	13070	360	0	1	0.33477	38.7619	35773	17.06	12.23	12	17.555	1.46292	220	60	1	1	1	5.39363	2	1.00708	360470373002	7	2	74329.1	60	1	1	1	220	1169.5	2	281	2	468	3	20
13120_360	13120	360	0	1	0.476368	38.7619	33092	4.07	3.42	13	16.804	1.29262	495	48	0	2		6.20456	3	1.00708	360470369001	12.5	1	49686.4	48	0	2	1	495	2504.5	3	213	2	181	1	20
13253_360	13253	360	0	1	0.32599	38.7619	29469	2.97	14.08	13	19.819	1.52454			0					1.00708	360470373003	10	1	62915.5	28	0	1	1	140	637	1	131.5	1	384.5	2	21
40216_316	40216	316	0	4	0.44077	38.119	52072	66.7632	47.8639	14	26.9555	1.92539	735	35	1	1	2	6.59987	3	1.01395	530330085001	16.5	2	21705	35	1	1	2	735	2903	3		1		3	17
40331_316	40331	316	0	4	0.558886	38.119	22408	56.6038	20.4568	13	23.271	1.79007	80	31	1	1	2	4.38203	1	1.01395	530330085002	14.833	1	15747.3	31	1	1	2	80	233.5	1		1		3	20
40420_316	40420	316	0	4	0.599959	38.119	52072	66.7632	47.8639	14	26.9555	1.92539			0					1.01395	530330085001	16.5	2	21705	43	0	1	1	240	1313	2		1		3	17
42776_316	42776	316	0	4	1.09978	38.119	54688	74.0211	3.97763	15	33.8749	2.25832	720	39	1	1	3	6.57925	3	1.01395	530330086001	17.167	2	16108.3	39	1	1	3	720	2867.5	3		2		3	22
42801_316	42801	316	0	4	1.12223	38.119	54688	74.0211	3.97763	15	33.8749	2.25832	140	28	0	1	1	4.94164	1	1.01395	530330086001	17.167	2	16108.3	28	0	1	1	140	637	1		2		3	22
43026_316	43026	316	0	4	0.540903	38.119	27330	41.4864	15.8984	13	25.3335	1.94873	182		1	2	1	5.20401	1	1.01395	530330086003	16.167	1	14520	56	1	2	1	182	1013.5	1		1		3	22
43041_316	43041	316	0	4	0.604569	38.119	27330	41.4864	15.8984	13	25.3335	1.94873	390	34	0	1	2	5.96615	2	1.01395	530330086003	16.167	1	14520	34	0	1	2	390	2080.5	3		1		3	22
43093_316	43093	316	0	4	0.861854	38.119	54688	74.0211	3.97763	15	33.8749	2.25832	345	27	1		2	5.84354	2	1.01395	530330086001	17.167	2	16108.3	27	1	1	2	345	1806	2		2		3	23
43151_316	43151	316	0	4	0.803395	38.119	27330	41.4864	15.8984	13	25.3335	1.94873	450		1	2	3	6.10925	3	1.01395	530330086003	16.167	1	14520	46	1	2	3	450	2284	3		1		3	19
43223_316	43223	316	0	4	0.558787	38.119	41905	57.5744	0.631199	16	28.8143	1.80089	210	45	1	2	2	5.34711		1.01395	530330086002	18	2	21839.2	45	1	2	2	300	1622.5	2		1		3	20
12935_366	12935	366	0	1	0.908053	41.1349	33092	4.07	3.42	13	16.804	1.29262	25	30		2	1	3.21888		1.02477	360470369001	12.5	1	49686.4	30	0	2	1	182	1013.5	1	213	2	181	1	21
13120_366	13120	366	0	1	0.898391	41.1349	33092	4.07	3.42	13	16.804	1.29262	495	48	0	2		6.20456	3	1.02477	360470369001	12.5	1	49686.4	48	0	2	1	495	2504.5	3	213	2	181	1	20
20153_107	20153	107	0	2	0.552629	40.3889	584	3.07167	58.6636	39.5149	4.39055	1	900	36	1	1	1	6.80239		1.03763	450450009001	12.667	1		36	1	1	1	250	1433.5	2		2			7
20207_107	20207	107	0	2	0.0724021	40.3889	652	2.10748	52.7417	41.7892	4.64325	1	11	53	0	2	3	2.3979	1	1.03763	450450007002	9.667	1		53	0	2	3	11	31	1		2			10
20317_107	20317	107	0	2	1.04206	40.3889	652	2.10748	52.7417	41.7892	4.64325	1	170	54	1	1	1	5.1358	1	1.03763	450450007002	9.667	1		54	1	1	1	170	920.5	1		2			10
20363_107	20363	107	0	2	1.04554	40.3889	869	33.9782	71.3071	141.034	15.6704	4	360	28	1	2	3	5.8861	2	1.03763	450450002001	12	1		28	1	2	3	360	1939	2		3			6
21080_107	21080	107	0	2	1.07159	40.3889	535	1.40306	57.6471	41.0933	4.10933	1			0					1.03763	450450023031	8.833	1		43	0	2	2	150	725.5	1		1			8
21176_107	21176	107	0	2	1.05284	40.3889	535	1.40306	57.6471	41.0933	4.10933	1			0	2	1			1.03763	450450023031	8.833	1		32	0	2	1	270	1520	2		1			8
21733_107	21733	107	0	2	1.0463	40.3889	652	2.10748	52.7417	41.7892	4.64325	1	0	45	0	2	2		1	1.03763	450450007002	9.667	1		45	0	2	2	0	8.5	1		2			9
10151_390	10151	390	0	1	0.727955	55.4286	166779	83.74	5.54	12	40.3359	3.36133	110	32	1	2	3	4.70048	1	1.04151	360470049002	10.333	3	105478	32	1	2	3	110	483	1	542	3	545	3	17
10158_390	10158	390	0	1	0.754748	55.4286	166779	83.74	5.54	12	40.3359	3.36133	615	29	0	1	2	6.42162	3	1.04151	360470049002	10.333	3	105478	29	0	1	2	615	2721	3	542	3	545	3	16
10279_390	10279	390	0	1	0.670136	55.4286	190769	87.34	7.16	12	39.3589	3.27991	480	65	1	2	3	6.17379	3	1.04151	360470045002	15.5	3	46064.7	65	1	2	3	480	2422	3	575.5	3	143.5	1	17
10325_390	10325	390	0	1	0.582523	55.4286	190769	87.34	7.16	12	39.3589	3.27991			0					1.04151	360470045002	15.5	3	46064.7	31	0	1	2	80	233.5	1	575.5	3	143.5	1	17
10416_390	10416	390	0	1	0.48073	55.4286	154643	83.2	11.93	13	41.3769	3.18284	225	41	1	1	3	5.4161	2	1.04151	360470045004	16.167	3	41351	41	1	1	3	225	1190	2	517	3	118	1	17
10433_390	10433	390	0	1	0.846475	55.4286	98194	40.63	42.66	12	48.7019	4.0585	110		0	1	2	4.70048	1	1.04151	360470049001	13.167	2	51414.4	61	0	1	2	110	483	1	406.5	3	237.5	2	16
12306_390	12306	390	0	1	0.761826	55.4286	104500	79.01	7.17	11	36.1959	3.29054	20	57	0		1	2.99573		1.04151	360470049003	8.333	3	62842.7	57	0	1	1	75	183.5	1	432	3	302	2	17
12363_390	12363	390	0	1	0.801755	55.4286	104500	79.01	7.17	11	36.1959	3.29054	900	37		1	2	6.80239	3	1.04151	360470049003	8.333	3	62842.7	37	1	1	2	900	2942.5	3	432	3	302	2	18
12386_390	12386	390	0	1	0.608478	55.4286	154412	80.23	13.67	12	37.2369	3.10308			0					1.04151	360470067005	10.667	3	62908.6	38	0	2	1	60	139.5	1	491.5	3	336.5	2	17
12411_390	12411	390	0	1	0.616257	55.4286	154412	80.23	13.67	12	37.2369	3.10308	250	61	1	2	2	5.52146	2	1.04151	360470067005	10.667	3	62908.6	61	1	2	2	250	1433.5	2	491.5	3	336.5	2	17
41030_343	41030	343	0	4	1.13454	42.8889	113482	86.3792	10.0616	6	31.0786	5.17977	200	61	1	1	2	5.29832	2	1.07087	530330025001	17.333	3	6083.55	61	1	1	2	200	1087.5	2		3		1	7
41043_343	41043	343	0	4	0.993392	42.8889	98600	77.8313	11.9679	5	29.8631	5.97262	315	35	1	2	2	5.75257	2	1.07087	530330024003	17	2	8348.38	35	1	2	2	315	1704	2		2		1	6
41054_343	41054	343	0	4	1.02174	42.8889	113482	86.3792	10.0616	6	31.0786	5.17977	430		1	2	3	6.06379	3	1.07087	530330025001	17.333	3	6083.55	28	1	2	3	430	2217	3		3		1	6
41065_343	41065	343	0	4	1.14832	42.8889	98600	77.8313	11.9679	5	29.8631	5.97262	300	45	1	1	3	5.70378		1.07087	530330024003	17	2	8348.38	45	1	1	3	170	920.5	1		2		1	5
41071_343	41071	343	0	4	0.855497	42.8889	98600	77.8313	11.9679	5	29.8631	5.97262	150	59	1	2	3	5.01064	1	1.07087	530330024003	17	2	8348.38	59	1	2	3	150	725.5	1		2		1	5
41077_343	41077	343	0	4	0.871547	42.8889	98600	77.8313	11.9679	5	29.8631	5.97262	20	62	1	2	3	2.99573		1.07087	530330024003	17	2	8348.38	62	1	2	3	1200	3061	3		2		1	5
41082_343	41082	343	0	4	1.12317	42.8889	98600	77.8313	11.9679	5	29.8631	5.97262	130	49	1	2	2	4.86753	1	1.07087	530330024003	17	2	8348.38	49	1	2	2	130	577.5	1		2		1	6
41084_343	41084	343	0	4	1.09159	42.8889	98600	77.8313	11.9679	5	29.8631	5.97262	420	31	1	1	3	6.04025	3	1.07087	530330024003	17	2	8348.38	31	1	1	3	420	2176	3		2		1	7
41094_343	41094	343	0	4	0.980387	42.8889	98600	77.8313	11.9679	5	29.8631	5.97262		55	1	2	3			1.07087	530330024003	17	2	8348.38	55	1	2	3	420	2176	3		2		1	5
41101_343	41101	343	0	4	0.908836	42.8889	98600	77.8313	11.9679	5	29.8631	5.97262	170	32	1	2	3	5.1358	1	1.07087	530330024003	17	2	8348.38	32	1	2	3	170	920.5	1		2		1	4
20570_147	20570	147	0	2	0.385859	40.631	732	26.3355	47.6562	29.7235	4.95392	3	300	73	1	1	3	5.70378	2	1.08177	450450014001	9.667	1		73	1	1	3	300	1622.5	2		3			6
12606_361	12606	361	0	1	0.738767	60.5873	19231	3.46	19.38	13	18.7628	1.44329	160	28	1	2	2	5.07517	1	1.0915	360470373001	12.833	1	38819.6	28	1	2	2	160	844	1	10	1	100	1	19
12742_361	12742	361	0	1	0.658765	60.5873	35773	17.06	12.23	12	17.555	1.46292	375	28	0	2	2	5.92693	2	1.0915	360470373002	7	2	74329.1	28	0	2	2	375	2048.5	2	281	2	468	3	21
12884_361	12884	361	0	1	0.590079	60.5873	29469	2.97	14.08	13	19.819	1.52454			0					1.0915	360470373003	10	1	62915.5	43	0	1	3	105	422	1	131.5	1	384.5	2	21
12907_361	12907	361	0	1	0.593235	60.5873	29469	2.97	14.08	13	19.819	1.52454	600	49	0	1	1	6.39693	3	1.0915	360470373003	10	1	62915.5	49	0	1	1	600	2675.5	3	131.5	1	384.5	2	20
12935_361	12935	361	0	1	0.699092	60.5873	33092	4.07	3.42	13	16.804	1.29262	25	30		2	1	3.21888		1.0915	360470369001	12.5	1	49686.4	30	0	2	1	182	1013.5	1	213	2	181	1	21
13053_361	13053	361	0	1	0.54626	60.5873	35773	17.06	12.23	12	17.555	1.46292	100	35	1	2	2	4.60517	1	1.0915	360470373002	7	2	74329.1	35	1	2	2	100	360	1	281	2	468	3	22
13070_361	13070	361	0	1	0.547838	60.5873	35773	17.06	12.23	12	17.555	1.46292	220	60	1	1	1	5.39363	2	1.0915	360470373002	7	2	74329.1	60	1	1	1	220	1169.5	2	281	2	468	3	20
13120_361	13120	361	0	1	0.689436	60.5873	33092	4.07	3.42	13	16.804	1.29262	495	48	0	2		6.20456	3	1.0915	360470369001	12.5	1	49686.4	48	0	2	1	495	2504.5	3	213	2	181	1	20
13253_361	13253	361	0	1	0.539064	60.5873	29469	2.97	14.08	13	19.819	1.52454			0					1.0915	360470373003	10	1	62915.5	28	0	1	1	140	637	1	131.5	1	384.5	2	21
11385_397	11385	397	0	1	0.676704	52.4206	26625	82.18	11.78	3	1.24335	0.414448		27	1	1	1			1.12238	360470236002	8.833	1	141132	27	1	1	1	480	2422	3	85	1	577	3	7
11418_397	11418	397	0	1	0.691325	52.4206	23578	91.22	6.9	3	1.24335	0.414448		21	1	1				1.12238	360470236003	13	1	98305.4	21	1	1	2	445	2229	3	52	1	517	3	8
11452_397	11452	397	1	1	0.688063	52.4206	23578	91.22	6.9	3	1.24335	0.414448	160	30	1	2	1	5.07517	1	1.12238	360470236003	13	1	98305.4	30	1	2	1	160	844	1	52	1	517	3	7
11486_397	11486	397	0	1	0.825858	52.4206	23578	91.22	6.9	3	1.24335	0.414448		36	1	2	1			1.12238	360470236003	13	1	98305.4	36	1	2	1	480	2422	3	52	1	517	3	8
11514_397	11514	397	0	1	0.791018	52.4206	26625	82.18	11.78	3	1.24335	0.414448	160	22	1	2	1	5.07517	1	1.12238	360470236002	8.833	1	141132	22	1	2	1	160	844	1	85	1	577	3	8
11522_397	11522	397	0	1	0.791018	52.4206	26625	82.18	11.78	3	1.24335	0.414448	195		1	2	2	5.273	1	1.12238	360470236002	8.833	1	141132	54	1	2	2	195	1072.5	2	85	1	577	3	8
11555_397	11555	397	0	1	0.872312	52.4206	33125	99.05	12.62	4	7.30035	1.82509	135	39	1	2	2	4.90527	1	1.12238	360470236001	14.167	1	57605.1	39	1	2	2	135	594	1	241.5	2	276.5	2	8
11575_397	11575	397	0	1	0.953307	52.4206	33125	99.05	12.62	4	7.30035	1.82509	0	23	1	2	1			1.12238	360470236001	14.167	1	57605.1	23	1	2	1	330	1773	2	241.5	2	276.5	2	8
11676_397	11676	397	0	1	0.730397	52.4206	26625	82.18	11.78	3	1.24335	0.414448			0					1.12238	360470236002	8.833	1	141132	42	0	2	2	150	725.5	1	85	1	577	3	8
11781_397	11781	397	0	1	0.542103	52.4206	22208	92.91	20.45	4	7.6444	1.9111		27	0					1.12238	360470240003	14.167	1	69950.2	27	0	1	2	190	1064	2	30	1	426	3	7
11826_397	11826	397	0	1	0.717746	52.4206	22208	92.91	20.45	4	7.6444	1.9111		19	1	1	1			1.12238	360470240003	14.167	1	69950.2	19	1	1	1	300	1622.5	2	30	1	426	3	7
11968_397	11968	397	0	1	0.793683	52.4206	24653	98.3	11.73	3	6.47435	2.15812			0					1.12238	360470238002	13.5	1	96708.3	34	0	1	2	390	2080.5	3	66.5	1	502.5	3	6
12007_397	12007	397	0	1	0.70218	52.4206	22208	92.91	20.45	4	7.6444	1.9111		54		2	3			1.12238	360470240003	14.167	1	69950.2	54	1	2	3	360	1939	2	30	1	426	3	7
12165_375	12165	375	0	1	0.658187	42.0397	31094	21.65	11.11	11	16.4448	1.49498	360	26	1	1	3	5.8861	2	1.12714	360470397002	11.167	1	37921.5	26	1	1	3	360	1939	2	177.5	1	75.5	1	15
12174_375	12174	375	0	1	0.616325	42.0397	31094	21.65	11.11	11	16.4448	1.49498	270	32	1	2	2	5.59842	2	1.12714	360470397002	11.167	1	37921.5	32	1	2	2	270	1520	2	177.5	1	75.5	1	15
12606_375	12606	375	0	1	0.32233	42.0397	19231	3.46	19.38	13	18.7628	1.44329	160	28	1	2	2	5.07517	1	1.12714	360470373001	12.833	1	38819.6	28	1	2	2	160	844	1	10	1	100	1	19
12742_375	12742	375	0	1	0.509959	42.0397	35773	17.06	12.23	12	17.555	1.46292	375	28	0	2	2	5.92693	2	1.12714	360470373002	7	2	74329.1	28	0	2	2	375	2048.5	2	281	2	468	3	21
12884_375	12884	375	0	1	0.488422	42.0397	29469	2.97	14.08	13	19.819	1.52454			0					1.12714	360470373003	10	1	62915.5	43	0	1	3	105	422	1	131.5	1	384.5	2	21
12907_375	12907	375	0	1	0.594522	42.0397	29469	2.97	14.08	13	19.819	1.52454	600	49	0	1	1	6.39693	3	1.12714	360470373003	10	1	62915.5	49	0	1	1	600	2675.5	3	131.5	1	384.5	2	20
12935_375	12935	375	0	1	0.652962	42.0397	33092	4.07	3.42	13	16.804	1.29262	25	30		2	1	3.21888		1.12714	360470369001	12.5	1	49686.4	30	0	2	1	182	1013.5	1	213	2	181	1	21
13053_375	13053	375	0	1	0.514837	42.0397	35773	17.06	12.23	12	17.555	1.46292	100	35	1	2	2	4.60517	1	1.12714	360470373002	7	2	74329.1	35	1	2	2	100	360	1	281	2	468	3	22
13070_375	13070	375	0	1	0.549124	42.0397	35773	17.06	12.23	12	17.555	1.46292	220	60	1	1	1	5.39363	2	1.12714	360470373002	7	2	74329.1	60	1	1	1	220	1169.5	2	281	2	468	3	20
13120_375	13120	375	0	1	0.724034	42.0397	33092	4.07	3.42	13	16.804	1.29262	495	48	0	2		6.20456	3	1.12714	360470369001	12.5	1	49686.4	48	0	2	1	495	2504.5	3	213	2	181	1	20
13253_375	13253	375	0	1	0.540344	42.0397	29469	2.97	14.08	13	19.819	1.52454			0					1.12714	360470373003	10	1	62915.5	28	0	1	1	140	637	1	131.5	1	384.5	2	21
40456_347	40456	347	0	4	0.952406	34.6151	127813	96.7574	5.79039	6	159.012	26.5021	450	44	1	1	2	6.10925	3	1.17456	530330042004	15.167	3	11877.1	44	1	1	2	450	2284	3		3		2	10
40490_347	40490	347	0	4	1.10464	34.6151	110000	67.5566	7.4289	6	159.833	26.6389			0					1.17456	530330042002	17.5	3	8699.32	46	0	1	2	98	314.5	1		2		1	9
40505_347	40505	347	0	4	1.0324	34.6151	127813	96.7574	5.79039	6	159.012	26.5021	210	51	0	2	3	5.34711		1.17456	530330042004	15.167	3	11877.1	51	0	2	3	240	1313	2		3		2	9
40506_347	40506	347	0	4	1.02058	34.6151	127813	96.7574	5.79039	6	159.012	26.5021	120	61	1	1	3	4.78749	1	1.17456	530330042004	15.167	3	11877.1	61	1	1	3	120	551.5	1		3		2	9
40507_347	40507	347	0	4	0.995896	34.6151	127813	96.7574	5.79039	6	159.012	26.5021	854	81	1	1	3	6.74993	3	1.17456	530330042004	15.167	3	11877.1	81	1	1	3	854	2916.5	3		3		2	10
40513_347	40513	347	1	4	1.1827	34.6151	110000	67.5566	7.4289	6	159.833	26.6389	360	63	1	2	3	5.8861	2	1.17456	530330042002	17.5	3	8699.32	63	1	2	3	360	1939	2		2		1	10
40519_347	40519	347	0	4	0.858797	34.6151	110000	67.5566	7.4289	6	159.833	26.6389	375	30	1	1	3	5.92693	2	1.17456	530330042002	17.5	3	8699.32	30	1	1	3	375	2048.5	2		2		1	6
40530_347	40530	347	0	4	0.824957	34.6151	127813	96.7574	5.79039	6	159.012	26.5021	555	48	1	2	3	6.31897	3	1.17456	530330042004	15.167	3	11877.1	48	1	2	3	555	2633	3		3		2	11
40542_347	40542	347	0	4	0.753207	34.6151	127813	96.7574	5.79039	6	159.012	26.5021			1	2	3			1.17456	530330042004	15.167	3	11877.1	28	1	2	3	375	2048.5	2		3		2	7
42918_347	42918	347	1	4	4.26631	34.6151	101806	67.0007	6.51396	19	70.0379	3.68621	75	25	1	1	2	4.31749	1	1.17456	530330088001	15.333	3	10955	25	1	1	2	75	183.5	1		2		2	29
10151_381	10151	381	0	1	0.946348	50.2698	166779	83.74	5.54	12	40.3359	3.36133	110	32	1	2	3	4.70048	1	1.20566	360470049002	10.333	3	105478	32	1	2	3	110	483	1	542	3	545	3	17
10158_381	10158	381	0	1	0.919561	50.2698	166779	83.74	5.54	12	40.3359	3.36133	615	29	0	1	2	6.42162	3	1.20566	360470049002	10.333	3	105478	29	0	1	2	615	2721	3	542	3	545	3	16
10279_381	10279	381	0	1	0.77288	50.2698	190769	87.34	7.16	12	39.3589	3.27991	480	65	1	2	3	6.17379	3	1.20566	360470045002	15.5	3	46064.7	65	1	2	3	480	2422	3	575.5	3	143.5	1	17
10325_381	10325	381	0	1	0.685267	50.2698	190769	87.34	7.16	12	39.3589	3.27991			0					1.20566	360470045002	15.5	3	46064.7	31	0	1	2	80	233.5	1	575.5	3	143.5	1	17
10416_381	10416	381	0	1	0.768002	50.2698	154643	83.2	11.93	13	41.3769	3.18284	225	41	1	1	3	5.4161	2	1.20566	360470045004	16.167	3	41351	41	1	1	3	225	1190	2	517	3	118	1	17
10433_381	10433	381	0	1	0.64297	50.2698	98194	40.63	42.66	12	48.7019	4.0585	110		0	1	2	4.70048	1	1.20566	360470049001	13.167	2	51414.4	61	0	1	2	110	483	1	406.5	3	237.5	2	16
12306_381	12306	381	0	1	1.02427	50.2698	104500	79.01	7.17	11	36.1959	3.29054	20	57	0		1	2.99573		1.20566	360470049003	8.333	3	62842.7	57	0	1	1	75	183.5	1	432	3	302	2	17
12363_381	12363	381	0	1	1.09107	50.2698	104500	79.01	7.17	11	36.1959	3.29054	900	37		1	2	6.80239	3	1.20566	360470049003	8.333	3	62842.7	37	1	1	2	900	2942.5	3	432	3	302	2	18
12386_381	12386	381	0	1	0.904604	50.2698	154412	80.23	13.67	12	37.2369	3.10308			0					1.20566	360470067005	10.667	3	62908.6	38	0	2	1	60	139.5	1	491.5	3	336.5	2	17
12411_381	12411	381	0	1	0.912378	50.2698	154412	80.23	13.67	12	37.2369	3.10308	250	61	1	2	2	5.52146	2	1.20566	360470067005	10.667	3	62908.6	61	1	2	2	250	1433.5	2	491.5	3	336.5	2	17
31111_437	31111	437	0	3	1.11654	42.9643	64408	95.4102	12.793	11	135.328	12.3025	630	32	1	2	2	6.44572	3	1.21692	371830512001	14.5	2	5998.76	32	1	2	2	630	2741	3		2		3	10
31117_437	31117	437	0	3	0.919368	42.9643	64408	95.4102	12.793	11	135.328	12.3025	360	37	1	2	2	5.8861	2	1.21692	371830512001	14.5	2	5998.76	37	1	2	2	360	1939	2		2		3	10
31169_437	31169	437	0	3	0.565025	42.9643	64408	95.4102	12.793	11	135.328	12.3025	240	28	1	2	3	5.48064	2	1.21692	371830512001	14.5	2	5998.76	28	1	2	3	240	1313	2		2		3	11
31201_437	31201	437	0	3	0.843412	42.9643	64408	95.4102	12.793	11	135.328	12.3025	450	28	1	1	2	6.10925	3	1.21692	371830512001	14.5	2	5998.76	28	1	1	2	450	2284	3		2		3	9
31213_437	31213	437	0	3	1.36178	42.9643	57198	91.5888	10.0647	8	62.3052	7.78814	600	33	1	2	3	6.39693	3	1.21692	371830503001	18.333	2	5184.69	33	1	2	3	600	2675.5	3		2		3	7
31244_437	31244	437	0	3	0.487087	42.9643	83672	100	19.5378	9	59.5661	6.61846	540	37	1	2	2	6.29157	3	1.21692	371830514001	13.167	2	2237.36	37	1	2	2	540	2594.5	3		3		1	10
31268_437	31268	437	1	3	0.866179	42.9643	100313	78.804	4.1196	11	62.2222	5.65656	150	45	1	2	2	5.01064	1	1.21692	371830514003	14.167	3	6420.05	45	1	2	2	150	725.5	1		3		3	12
31308_437	31308	437	0	3	0.518826	42.9643	83672	100	19.5378	9	59.5661	6.61846	90	78	1	1	3	4.49981	1	1.21692	371830514001	13.167	2	2237.36	78	1	1	3	90	284	1		3		1	25
31308_437	31308	437	0	3	0.518826	42.9643	83672	100	19.5378	9	59.5661	6.61846	90	78	1	1	3	4.49981	1	1.21692	371830514001	13.167	2	2237.36	78	1	1	3	90	284	1		3		1	25
31322_437	31322	437	1	3	0.209048	42.9643	83672	100	19.5378	9	59.5661	6.61846	240	32	1	1	3	5.48064	2	1.21692	371830514001	13.167	2	2237.36	32	1	1	3	240	1313	2		3		1	10
31342_437	31342	437	1	3	0.528246	42.9643	83672	100	19.5378	9	59.5661	6.61846			0					1.21692	371830514001	13.167	2	2237.36	22	0	1	2	660	2798.5	3		3		1	25
31342_437	31342	437	1	3	0.528246	42.9643	83672	100	19.5378	9	59.5661	6.61846			0					1.21692	371830514001	13.167	2	2237.36	22	0	1	2	660	2798.5	3		3		1	25
31370_437	31370	437	0	3	0.273428	42.9643	83672	100	19.5378	9	59.5661	6.61846	330	47	1	2	2	5.79909	2	1.21692	371830514001	13.167	2	2237.36	47	1	2	2	330	1773	2		3		1	10
20901_144	20901	144	0	2	1.03865	42.7143	313	29.1429	70.2985	47.2287	6.74696	4	300	63	0	1	2	5.70378	2	1.22736	450450011021	5	1		63	0	1	2	300	1622.5	2		1			3
20919_144	20919	144	0	2	0.940308	42.7143	313	29.1429	70.2985	47.2287	6.74696	4	260	71	1	1	3	5.56068	2	1.22736	450450011021	5	1		71	1	1	3	260	1470.5	2		1			5
21080_144	21080	144	0	2	0.972141	42.7143	535	1.40306	57.6471	41.0933	4.10933	1			0					1.22736	450450023031	8.833	1		43	0	2	2	150	725.5	1		1			8
21114_144	21114	144	0	2	0.482662	42.7143	313	29.1429	70.2985	47.2287	6.74696	4	200			2		5.29832	2	1.22736	450450011021	5	1		73	1	2	3	200	1087.5	2		1			8
21161_144	21161	144	0	2	1.09574	42.7143	313	29.1429	70.2985	47.2287	6.74696	4	480	56	1	2	3	6.17379	3	1.22736	450450011021	5	1		56	1	2	3	480	2422	3		1			7
21176_144	21176	144	0	2	0.962746	42.7143	535	1.40306	57.6471	41.0933	4.10933	1			0	2	1			1.22736	450450023031	8.833	1		32	0	2	1	270	1520	2		1			8
10151_396	10151	396	0	1	0.628635	37.3333	166779	83.74	5.54	12	40.3359	3.36133	110	32	1	2	3	4.70048	1	1.22981	360470049002	10.333	3	105478	32	1	2	3	110	483	1	542	3	545	3	17
10158_396	10158	396	0	1	0.648183	37.3333	166779	83.74	5.54	12	40.3359	3.36133	615	29	0	1	2	6.42162	3	1.22981	360470049002	10.333	3	105478	29	0	1	2	615	2721	3	542	3	545	3	16
10279_396	10279	396	0	1	0.817849	37.3333	190769	87.34	7.16	12	39.3589	3.27991	480	65	1	2	3	6.17379	3	1.22981	360470045002	15.5	3	46064.7	65	1	2	3	480	2422	3	575.5	3	143.5	1	17
10325_396	10325	396	0	1	0.903585	37.3333	190769	87.34	7.16	12	39.3589	3.27991			0					1.22981	360470045002	15.5	3	46064.7	31	0	1	2	80	233.5	1	575.5	3	143.5	1	17
10416_396	10416	396	0	1	0.863824	37.3333	154643	83.2	11.93	13	41.3769	3.18284	225	41	1	1	3	5.4161	2	1.22981	360470045004	16.167	3	41351	41	1	1	3	225	1190	2	517	3	118	1	17
10433_396	10433	396	0	1	0.931379	37.3333	98194	40.63	42.66	12	48.7019	4.0585	110		0	1	2	4.70048	1	1.22981	360470049001	13.167	2	51414.4	61	0	1	2	110	483	1	406.5	3	237.5	2	16
12306_396	12306	396	0	1	0.543476	37.3333	104500	79.01	7.17	11	36.1959	3.29054	20	57	0		1	2.99573		1.22981	360470049003	8.333	3	62842.7	57	0	1	1	75	183.5	1	432	3	302	2	17
12363_396	12363	396	0	1	0.493685	37.3333	104500	79.01	7.17	11	36.1959	3.29054	900	37		1	2	6.80239	3	1.22981	360470049003	8.333	3	62842.7	37	1	1	2	900	2942.5	3	432	3	302	2	18
12386_396	12386	396	0	1	0.685434	37.3333	154412	80.23	13.67	12	37.2369	3.10308			0					1.22981	360470067005	10.667	3	62908.6	38	0	2	1	60	139.5	1	491.5	3	336.5	2	17
12411_396	12411	396	0	1	0.681097	37.3333	154412	80.23	13.67	12	37.2369	3.10308	250	61	1	2	2	5.52146	2	1.22981	360470067005	10.667	3	62908.6	61	1	2	2	250	1433.5	2	491.5	3	336.5	2	17
12165_379	12165	379	0	1	0.519255	61.2143	31094	21.65	11.11	11	16.4448	1.49498	360	26	1	1	3	5.8861	2	1.23284	360470397002	11.167	1	37921.5	26	1	1	3	360	1939	2	177.5	1	75.5	1	15
12174_379	12174	379	0	1	0.477387	61.2143	31094	21.65	11.11	11	16.4448	1.49498	270	32	1	2	2	5.59842	2	1.23284	360470397002	11.167	1	37921.5	32	1	2	2	270	1520	2	177.5	1	75.5	1	15
40513_336	40513	336	1	4	4.62261	42.4127	110000	67.5566	7.4289	6	159.833	26.6389	360	63	1	2	3	5.8861	2	1.25978	530330042002	17.5	3	8699.32	63	1	2	3	360	1939	2		2		1	10
40687_336	40687	336	0	4	0.937059	42.4127	35016	57.0243	27.6501	15	47.8907	3.19271	100	78	1	1	1	4.60517		1.25978	530330073002	18.167	1	16113.8	78	1	1	1	183	1049	2		1		3	15
40707_336	40707	336	0	4	0.937059	42.4127	35016	57.0243	27.6501	15	47.8907	3.19271	150	42	1	2	2	5.01064	1	1.25978	530330073002	18.167	1	16113.8	42	1	2	2	150	725.5	1		1		3	15
40710_336	40710	336	0	4	0.937059	42.4127	35016	57.0243	27.6501	15	47.8907	3.19271		78	1	2	3			1.25978	530330073002	18.167	1	16113.8	78	1	2	3	240	1313	2		1		3	15
40721_336	40721	336	0	4	0.757986	42.4127	35016	57.0243	27.6501	15	47.8907	3.19271		53	1	2	2			1.25978	530330073002	18.167	1	16113.8	53	1	2	2	480	2422	3		1		3	16
42583_336	42583	336	0	4	1.04088	42.4127	32729	70.1895	2.62391	13	21.4187	1.64759			0					1.25978	530330084001	17.5	1	24130.1	23	0	2	1	210	1126	2		1		3	20
42668_336	42668	336	0	4	1.06209	42.4127	32729	70.1895	2.62391	13	21.4187	1.64759	360	33	0	1	3	5.8861	2	1.25978	530330084001	17.5	1	24130.1	33	0	1	3	360	1939	2		1		3	23
20130_105	20130	105	0	2	0.580031	35.6667	535	1.40306	57.6471	41.0933	4.10933	1	60	88	1	1	1	4.09434	1	1.26459	450450023031	8.833	1		88	1	1	1	60	139.5	1		1			3
20153_105	20153	105	0	2	1.07042	35.6667	584	3.07167	58.6636	39.5149	4.39055	1	900	36	1	1	1	6.80239		1.26459	450450009001	12.667	1		36	1	1	1	250	1433.5	2		2			7
21080_105	21080	105	0	2	0.956333	35.6667	535	1.40306	57.6471	41.0933	4.10933	1			0					1.26459	450450023031	8.833	1		43	0	2	2	150	725.5	1		1			8
21176_105	21176	105	0	2	0.885634	35.6667	535	1.40306	57.6471	41.0933	4.10933	1			0	2	1			1.26459	450450023031	8.833	1		32	0	2	1	270	1520	2		1			8
21914_105	21914	105	1	2	6.09541	35.6667	418	1.36752	48.7377	2.24113	2.24113	1	660	22	1	1	2	6.49224	3	1.26459	450450036021	6.333	1		22	1	1	2	660	2798.5	3		1			6
12165_369	12165	369	0	1	0.962143	49.2302	31094	21.65	11.11	11	16.4448	1.49498	360	26	1	1	3	5.8861	2	1.30387	360470397002	11.167	1	37921.5	26	1	1	3	360	1939	2	177.5	1	75.5	1	15
12174_369	12174	369	0	1	0.920282	49.2302	31094	21.65	11.11	11	16.4448	1.49498	270	32	1	2	2	5.59842	2	1.30387	360470397002	11.167	1	37921.5	32	1	2	2	270	1520	2	177.5	1	75.5	1	15
12606_369	12606	369	0	1	0.560874	49.2302	19231	3.46	19.38	13	18.7628	1.44329	160	28	1	2	2	5.07517	1	1.30387	360470373001	12.833	1	38819.6	28	1	2	2	160	844	1	10	1	100	1	19
12742_369	12742	369	0	1	0.514613	49.2302	35773	17.06	12.23	12	17.555	1.46292	375	28	0	2	2	5.92693	2	1.30387	360470373002	7	2	74329.1	28	0	2	2	375	2048.5	2	281	2	468	3	21
12884_369	12884	369	0	1	0.60071	49.2302	29469	2.97	14.08	13	19.819	1.52454			0					1.30387	360470373003	10	1	62915.5	43	0	1	3	105	422	1	131.5	1	384.5	2	21
12907_369	12907	369	0	1	0.616164	49.2302	29469	2.97	14.08	13	19.819	1.52454	600	49	0	1	1	6.39693	3	1.30387	360470373003	10	1	62915.5	49	0	1	1	600	2675.5	3	131.5	1	384.5	2	20
12935_369	12935	369	0	1	0.291237	49.2302	33092	4.07	3.42	13	16.804	1.29262	25	30		2	1	3.21888		1.30387	360470369001	12.5	1	49686.4	30	0	2	1	182	1013.5	1	213	2	181	1	21
13053_369	13053	369	0	1	0.569188	49.2302	35773	17.06	12.23	12	17.555	1.46292	100	35	1	2	2	4.60517	1	1.30387	360470373002	7	2	74329.1	35	1	2	2	100	360	1	281	2	468	3	22
13070_369	13070	369	0	1	0.534901	49.2302	35773	17.06	12.23	12	17.555	1.46292	220	60	1	1	1	5.39363	2	1.30387	360470373002	7	2	74329.1	60	1	1	1	220	1169.5	2	281	2	468	3	20
13120_369	13120	369	0	1	0.314936	49.2302	33092	4.07	3.42	13	16.804	1.29262	495	48	0	2		6.20456	3	1.30387	360470369001	12.5	1	49686.4	48	0	2	1	495	2504.5	3	213	2	181	1	20
13253_369	13253	369	0	1	0.561987	49.2302	29469	2.97	14.08	13	19.819	1.52454			0					1.30387	360470373003	10	1	62915.5	28	0	1	1	140	637	1	131.5	1	384.5	2	21
30147_236	30147	236	0	3	0.707748	44.0079	18504	2.5126	12.3618	12	123.685	10.3071	900	28	0	2	2	6.80239	3	1.31558	371830508001	17	1	7875.22	28	0	2	2	900	2942.5	3		1		3	12
30290_236	30290	236	0	3	0.168988	44.0079	14688	22.453	2.5957	14	392.901	28.0643	240	33	0	2	3	5.48064	2	1.31558	371830509001	13.833	1	7185.23	33	0	2	3	240	1313	2		1		3	16
30317_236	30317	236	0	3	0.207519	44.0079	14688	22.453	2.5957	14	392.901	28.0643	1080	42	1	1		6.98472	3	1.31558	371830509001	13.833	1	7185.23	42	1	1	2	1080	3008	3		1		3	15
30332_236	30332	236	0	3	0.142238	44.0079	14688	22.453	2.5957	14	392.901	28.0643	90	28	0	2	2	4.49981		1.31558	371830509001	13.833	1	7185.23	28	0	2	2	140	637	1		1		3	19
30383_236	30383	236	0	3	0.33157	44.0079	16369	2.2822	14.1079	12	120.381	10.0317	300	40	1	2	2	5.70378	2	1.31558	371830509003	12.5	1	2979.53	40	1	2	2	300	1622.5	2		1		2	16
30392_236	30392	236	0	3	0.428671	44.0079	18504	2.5126	12.3618	12	123.685	10.3071	720	61	0	2	2	6.57925	3	1.31558	371830508001	17	1	7875.22	61	0	2	2	720	2867.5	3		1		3	12
30417_236	30417	236	0	3	0.287353	44.0079	16369	2.2822	14.1079	12	120.381	10.0317	90	28	1	2	3	4.49981	1	1.31558	371830509003	12.5	1	2979.53	28	1	2	3	90	284	1		1		2	16
30471_236	30471	236	0	3	0.252357	44.0079	16369	2.2822	14.1079	12	120.381	10.0317	60	38	1	2	1	4.09434	1	1.31558	371830509003	12.5	1	2979.53	38	1	2	1	60	139.5	1		1		2	14
30534_236	30534	236	0	3	0.407402	44.0079	27837	6.0086	6.0086	14	125.462	8.96154	250	28	1	1	2	5.52146	2	1.31558	371830508002	13.167	1	3139.03	28	1	1	2	250	1433.5	2		2		2	12
30572_236	30572	236	0	3	0.439011	44.0079	18504	2.5126	12.3618	12	123.685	10.3071		65	0	2	3			1.31558	371830508001	17	1	7875.22	65	0	2	3	360	1939	2		1		3	13
30586_236	30586	236	0	3	0.71001	44.0079	17259	13.1737	11.1377	13	430.164	33.0896			0					1.31558	371830509002	12.333	1	2354.71	32	0	2	2	360	1939	2		1		2	14
30601_236	30601	236	0	3	0.887697	44.0079	17259	13.1737	11.1377	13	430.164	33.0896			0					1.31558	371830509002	12.333	1	2354.71	39	0	2	2	135	594	1		1		2	11
30612_236	30612	236	0	3	0.902684	44.0079	17259	13.1737	11.1377	13	430.164	33.0896	0	38	0	2	2			1.31558	371830509002	12.333	1	2354.71	38	0	2	2	600	2675.5	3		1		2	11
30730_236	30730	236	0	3	0.994964	44.0079	32528	31.9895	8.8482	11	446.769	40.6153	182	36	0	2	3	5.20401	1	1.31558	371830545001	14.833	1	1950.38	36	0	2	3	182	1013.5	1		2		1	9
31933_236	31933	236	0	3	0.781877	44.0079	25375	40.076	2.3649	10	122.237	12.2237				2	2			1.31558	371830508003	9.333	1	6605.57	46	0	2	2	45	97.5	1		2		3	10
32074_236	32074	236	0	3	0.58878	44.0079	27837	6.0086	6.0086	14	125.462	8.96154	240	49	0	2	1	5.48064	2	1.31558	371830508002	13.167	1	3139.03	49	0	2	1	240	1313	2		2		2	9
32110_236	32110	236	0	3	0.59943	44.0079	27837	6.0086	6.0086	14	125.462	8.96154		48	0	2	2			1.31558	371830508002	13.167	1	3139.03	48	0	2	2	1100	3028	3		2		2	9
32137_236	32137	236	0	3	0.590358	44.0079	27837	6.0086	6.0086	14	125.462	8.96154	450		0	2	1	6.10925	3	1.31558	371830508002	13.167	1	3139.03	61	0	2	1	450	2284	3		2		2	9
10151_393	10151	393	0	1	0.571773	53.2778	166779	83.74	5.54	12	40.3359	3.36133	110	32	1	2	3	4.70048	1	1.33787	360470049002	10.333	3	105478	32	1	2	3	110	483	1	542	3	545	3	17
10158_393	10158	393	0	1	0.591321	53.2778	166779	83.74	5.54	12	40.3359	3.36133	615	29	0	1	2	6.42162	3	1.33787	360470049002	10.333	3	105478	29	0	1	2	615	2721	3	542	3	545	3	16
10279_393	10279	393	0	1	0.76085	53.2778	190769	87.34	7.16	12	39.3589	3.27991	480	65	1	2	3	6.17379	3	1.33787	360470045002	15.5	3	46064.7	65	1	2	3	480	2422	3	575.5	3	143.5	1	17
10325_393	10325	393	0	1	0.847115	53.2778	190769	87.34	7.16	12	39.3589	3.27991			0					1.33787	360470045002	15.5	3	46064.7	31	0	1	2	80	233.5	1	575.5	3	143.5	1	17
10416_393	10416	393	0	1	0.806825	53.2778	154643	83.2	11.93	13	41.3769	3.18284	225	41	1	1	3	5.4161	2	1.33787	360470045004	16.167	3	41351	41	1	1	3	225	1190	2	517	3	118	1	17
10433_393	10433	393	0	1	0.87632	53.2778	98194	40.63	42.66	12	48.7019	4.0585	110		0	1	2	4.70048	1	1.33787	360470049001	13.167	2	51414.4	61	0	1	2	110	483	1	406.5	3	237.5	2	16
12306_393	12306	393	0	1	0.486614	53.2778	104500	79.01	7.17	11	36.1959	3.29054	20	57	0		1	2.99573		1.33787	360470049003	8.333	3	62842.7	57	0	1	1	75	183.5	1	432	3	302	2	17
12363_393	12363	393	1	1	0.436824	53.2778	104500	79.01	7.17	11	36.1959	3.29054	900	37		1	2	6.80239	3	1.33787	360470049003	8.333	3	62842.7	37	1	1	2	900	2942.5	3	432	3	302	2	18
12363_393	12363	393	1	1	0.436824	53.2778	104500	79.01	7.17	11	36.1959	3.29054	900	37		1	2	6.80239	3	1.33787	360470049003	8.333	3	62842.7	37	1	1	2	900	2942.5	3	432	3	302	2	18
12386_393	12386	393	0	1	0.628436	53.2778	154412	80.23	13.67	12	37.2369	3.10308			0					1.33787	360470067005	10.667	3	62908.6	38	0	2	1	60	139.5	1	491.5	3	336.5	2	17
12411_393	12411	393	0	1	0.624099	53.2778	154412	80.23	13.67	12	37.2369	3.10308	250	61	1	2	2	5.52146	2	1.33787	360470067005	10.667	3	62908.6	61	1	2	2	250	1433.5	2	491.5	3	336.5	2	17
20304_210	20304	210	0	2	0.888225	51.9286	652	2.10748	52.7417	41.7892	4.64325	1	45	46	0	1	1	3.80666	1	1.3468	450450007002	9.667	1		46	0	1	1	45	97.5	1		2			9
20317_210	20317	210	0	2	0.780616	51.9286	652	2.10748	52.7417	41.7892	4.64325	1	170	54	1	1	1	5.1358	1	1.3468	450450007002	9.667	1		54	1	1	1	170	920.5	1		2			10
21415_210	21415	210	1	2	2.03009	51.9286	403	3.7037	81.4126	84.7843	10.598	1	150	43	0	2	2	5.01064	1	1.3468	450450022012	9.833	1		43	0	2	2	150	725.5	1		1			18
21415_210	21415	210	1	2	2.03009	51.9286	403	3.7037	81.4126	84.7843	10.598	1	150	43	0	2	2	5.01064	1	1.3468	450450022012	9.833	1		43	0	2	2	150	725.5	1		1			18
21559_210	21559	210	0	2	0.669558	51.9286	555	0.485437	48.9796	24.1933	4.03222	1	315	53	0	2	1	5.75257	2	1.3468	450450021052	10.167	1		53	0	2	1	315	1704	2		2			6
21592_210	21592	210	0	2	0.914907	51.9286	555	0.485437	48.9796	24.1933	4.03222	1				2				1.3468	450450021052	10.167	1		60	1	2	2	455	2338.5	3		2			6
12165_378	12165	378	0	1	0.73323	34.9841	31094	21.65	11.11	11	16.4448	1.49498	360	26	1	1	3	5.8861	2	1.36355	360470397002	11.167	1	37921.5	26	1	1	3	360	1939	2	177.5	1	75.5	1	15
12174_378	12174	378	0	1	0.691362	34.9841	31094	21.65	11.11	11	16.4448	1.49498	270	32	1	2	2	5.59842	2	1.36355	360470397002	11.167	1	37921.5	32	1	2	2	270	1520	2	177.5	1	75.5	1	15
10151_386	10151	386	0	1	0.352914	57.0159	166779	83.74	5.54	12	40.3359	3.36133	110	32	1	2	3	4.70048	1	1.36421	360470049002	10.333	3	105478	32	1	2	3	110	483	1	542	3	545	3	17
10158_386	10158	386	0	1	0.326127	57.0159	166779	83.74	5.54	12	40.3359	3.36133	615	29	0	1	2	6.42162	3	1.36421	360470049002	10.333	3	105478	29	0	1	2	615	2721	3	542	3	545	3	16
10279_386	10279	386	0	1	0.384573	57.0159	190769	87.34	7.16	12	39.3589	3.27991	480	65	1	2	3	6.17379	3	1.36421	360470045002	15.5	3	46064.7	65	1	2	3	480	2422	3	575.5	3	143.5	1	17
10325_386	10325	386	0	1	0.432052	57.0159	190769	87.34	7.16	12	39.3589	3.27991			0					1.36421	360470045002	15.5	3	46064.7	31	0	1	2	80	233.5	1	575.5	3	143.5	1	17
10416_386	10416	386	0	1	0.599424	57.0159	154643	83.2	11.93	13	41.3769	3.18284	225	41	1	1	3	5.4161	2	1.36421	360470045004	16.167	3	41351	41	1	1	3	225	1190	2	517	3	118	1	17
10433_386	10433	386	0	1	0.16905	57.0159	98194	40.63	42.66	12	48.7019	4.0585	110		0	1	2	4.70048	1	1.36421	360470049001	13.167	2	51414.4	61	0	1	2	110	483	1	406.5	3	237.5	2	16
12306_386	12306	386	0	1	0.430834	57.0159	104500	79.01	7.17	11	36.1959	3.29054	20	57	0		1	2.99573		1.36421	360470049003	8.333	3	62842.7	57	0	1	1	75	183.5	1	432	3	302	2	17
12363_386	12363	386	0	1	0.566293	57.0159	104500	79.01	7.17	11	36.1959	3.29054	900	37		1	2	6.80239	3	1.36421	360470049003	8.333	3	62842.7	37	1	1	2	900	2942.5	3	432	3	302	2	18
12386_386	12386	386	0	1	0.656416	57.0159	154412	80.23	13.67	12	37.2369	3.10308			0					1.36421	360470067005	10.667	3	62908.6	38	0	2	1	60	139.5	1	491.5	3	336.5	2	17
12411_386	12411	386	0	1	0.56062	57.0159	154412	80.23	13.67	12	37.2369	3.10308	250	61	1	2	2	5.52146	2	1.36421	360470067005	10.667	3	62908.6	61	1	2	2	250	1433.5	2	491.5	3	336.5	2	17
12165_371	12165	371	0	1	0.760024	63.8929	31094	21.65	11.11	11	16.4448	1.49498	360	26	1	1	3	5.8861	2	1.39189	360470397002	11.167	1	37921.5	26	1	1	3	360	1939	2	177.5	1	75.5	1	15
12174_371	12174	371	0	1	0.801885	63.8929	31094	21.65	11.11	11	16.4448	1.49498	270	32	1	2	2	5.59842	2	1.39189	360470397002	11.167	1	37921.5	32	1	2	2	270	1520	2	177.5	1	75.5	1	15
12606_371	12606	371	1	1	0.306473	63.8929	19231	3.46	19.38	13	18.7628	1.44329	160	28	1	2	2	5.07517	1	1.39189	360470373001	12.833	1	38819.6	28	1	2	2	160	844	1	10	1	100	1	19
12742_371	12742	371	1	1	0.226477	63.8929	35773	17.06	12.23	12	17.555	1.46292	375	28	0	2	2	5.92693	2	1.39189	360470373002	7	2	74329.1	28	0	2	2	375	2048.5	2	281	2	468	3	21
12884_371	12884	371	0	1	0.157791	63.8929	29469	2.97	14.08	13	19.819	1.52454			0					1.39189	360470373003	10	1	62915.5	43	0	1	3	105	422	1	131.5	1	384.5	2	21
12907_371	12907	371	0	1	0.160948	63.8929	29469	2.97	14.08	13	19.819	1.52454	600	49	0	1	1	6.39693	3	1.39189	360470373003	10	1	62915.5	49	0	1	1	600	2675.5	3	131.5	1	384.5	2	20
12935_371	12935	371	0	1	0.294182	63.8929	33092	4.07	3.42	13	16.804	1.29262	25	30		2	1	3.21888		1.39189	360470369001	12.5	1	49686.4	30	0	2	1	182	1013.5	1	213	2	181	1	21
13053_371	13053	371	1	1	0.113966	63.8929	35773	17.06	12.23	12	17.555	1.46292	100	35	1	2	2	4.60517	1	1.39189	360470373002	7	2	74329.1	35	1	2	2	100	360	1	281	2	468	3	22
13053_371	13053	371	1	1	0.113966	63.8929	35773	17.06	12.23	12	17.555	1.46292	100	35	1	2	2	4.60517	1	1.39189	360470373002	7	2	74329.1	35	1	2	2	100	360	1	281	2	468	3	22
13070_371	13070	371	1	1	0.11555	63.8929	35773	17.06	12.23	12	17.555	1.46292	220	60	1	1	1	5.39363	2	1.39189	360470373002	7	2	74329.1	60	1	1	1	220	1169.5	2	281	2	468	3	20
13120_371	13120	371	0	1	0.365254	63.8929	33092	4.07	3.42	13	16.804	1.29262	495	48	0	2		6.20456	3	1.39189	360470369001	12.5	1	49686.4	48	0	2	1	495	2504.5	3	213	2	181	1	20
13253_371	13253	371	1	1	0.10677	63.8929	29469	2.97	14.08	13	19.819	1.52454			0					1.39189	360470373003	10	1	62915.5	28	0	1	1	140	637	1	131.5	1	384.5	2	21
13253_371	13253	371	1	1	0.10677	63.8929	29469	2.97	14.08	13	19.819	1.52454			0					1.39189	360470373003	10	1	62915.5	28	0	1	1	140	637	1	131.5	1	384.5	2	21
40687_326	40687	326	0	4	0.671509	42.881	35016	57.0243	27.6501	15	47.8907	3.19271	100	78	1	1	1	4.60517		1.40896	530330073002	18.167	1	16113.8	78	1	1	1	183	1049	2		1		3	15
40707_326	40707	326	0	4	0.671509	42.881	35016	57.0243	27.6501	15	47.8907	3.19271	150	42	1	2	2	5.01064	1	1.40896	530330073002	18.167	1	16113.8	42	1	2	2	150	725.5	1		1		3	15
40710_326	40710	326	0	4	0.671509	42.881	35016	57.0243	27.6501	15	47.8907	3.19271		78	1	2	3			1.40896	530330073002	18.167	1	16113.8	78	1	2	3	240	1313	2		1		3	15
40721_326	40721	326	0	4	0.827977	42.881	35016	57.0243	27.6501	15	47.8907	3.19271		53	1	2	2			1.40896	530330073002	18.167	1	16113.8	53	1	2	2	480	2422	3		1		3	16
20857_132	20857	132	0	2	0.987421	48.9841	673	28.8154	66.8078	58.2291	6.4699	4	320	72	1	1	3	5.76832	2	1.41427	450450011013	7.833	1		72	1	1	3	320	1732.5	2		3			6
31111_252	31111	252	0	3	0.50451	63.5952	64408	95.4102	12.793	11	135.328	12.3025	630	32	1	2	2	6.44572	3	1.44086	371830512001	14.5	2	5998.76	32	1	2	2	630	2741	3		2		3	10
31117_252	31117	252	0	3	0.307343	63.5952	64408	95.4102	12.793	11	135.328	12.3025	360	37	1	2	2	5.8861	2	1.44086	371830512001	14.5	2	5998.76	37	1	2	2	360	1939	2		2		3	10
31169_252	31169	252	0	3	0.578981	63.5952	64408	95.4102	12.793	11	135.328	12.3025	240	28	1	2	3	5.48064	2	1.44086	371830512001	14.5	2	5998.76	28	1	2	3	240	1313	2		2		3	11
31201_252	31201	252	0	3	0.81394	63.5952	64408	95.4102	12.793	11	135.328	12.3025	450	28	1	1	2	6.10925	3	1.44086	371830512001	14.5	2	5998.76	28	1	1	2	450	2284	3		2		3	9
31213_252	31213	252	0	3	0.921344	63.5952	57198	91.5888	10.0647	8	62.3052	7.78814	600	33	1	2	3	6.39693	3	1.44086	371830503001	18.333	2	5184.69	33	1	2	3	600	2675.5	3		2		3	7
31218_252	31218	252	0	3	0.841659	63.5952	57198	91.5888	10.0647	8	62.3052	7.78814	480		1	2	3	6.17379	3	1.44086	371830503001	18.333	2	5184.69	35	1	2	3	480	2422	3		2		3	13
31222_252	31222	252	0	3	0.85866	63.5952	57198	91.5888	10.0647	8	62.3052	7.78814		83	0	2	2			1.44086	371830503001	18.333	2	5184.69	83	0	2	2	350	1836	2		2		3	7
31230_252	31230	252	0	3	1.0395	63.5952	57198	91.5888	10.0647	8	62.3052	7.78814	90	30	1	2	2	4.49981		1.44086	371830503001	18.333	2	5184.69	30	1	2	2	180	964.5	1		2		3	6
31233_252	31233	252	0	3	1.01134	63.5952	57198	91.5888	10.0647	8	62.3052	7.78814	300	26	1	2	2	5.70378	2	1.44086	371830503001	18.333	2	5184.69	26	1	2	2	300	1622.5	2		2		3	6
31244_252	31244	252	0	3	1.03888	63.5952	83672	100	19.5378	9	59.5661	6.61846	540	37	1	2	2	6.29157	3	1.44086	371830514001	13.167	2	2237.36	37	1	2	2	540	2594.5	3		3		1	10
31308_252	31308	252	0	3	1.07062	63.5952	83672	100	19.5378	9	59.5661	6.61846	90	78	1	1	3	4.49981	1	1.44086	371830514001	13.167	2	2237.36	78	1	1	3	90	284	1		3		1	25
31308_252	31308	252	0	3	1.07062	63.5952	83672	100	19.5378	9	59.5661	6.61846	90	78	1	1	3	4.49981	1	1.44086	371830514001	13.167	2	2237.36	78	1	1	3	90	284	1		3		1	25
31322_252	31322	252	0	3	0.760838	63.5952	83672	100	19.5378	9	59.5661	6.61846	240	32	1	1	3	5.48064	2	1.44086	371830514001	13.167	2	2237.36	32	1	1	3	240	1313	2		3		1	10
31342_252	31342	252	0	3	1.0378	63.5952	83672	100	19.5378	9	59.5661	6.61846			0					1.44086	371830514001	13.167	2	2237.36	22	0	1	2	660	2798.5	3		3		1	25
31342_252	31342	252	0	3	1.0378	63.5952	83672	100	19.5378	9	59.5661	6.61846			0					1.44086	371830514001	13.167	2	2237.36	22	0	1	2	660	2798.5	3		3		1	25
31370_252	31370	252	0	3	0.799276	63.5952	83672	100	19.5378	9	59.5661	6.61846	330	47	1	2	2	5.79909	2	1.44086	371830514001	13.167	2	2237.36	47	1	2	2	330	1773	2		3		1	10
20570_119	20570	119	0	2	0.0780318	42.7143	732	26.3355	47.6562	29.7235	4.95392	3	300	73	1	1	3	5.70378	2	1.48387	450450014001	9.667	1		73	1	1	3	300	1622.5	2		3			6
12165_357	12165	357	0	1	0.831214	61.381	31094	21.65	11.11	11	16.4448	1.49498	360	26	1	1	3	5.8861	2	1.48519	360470397002	11.167	1	37921.5	26	1	1	3	360	1939	2	177.5	1	75.5	1	15
12174_357	12174	357	0	1	0.873076	61.381	31094	21.65	11.11	11	16.4448	1.49498	270	32	1	2	2	5.59842	2	1.48519	360470397002	11.167	1	37921.5	32	1	2	2	270	1520	2	177.5	1	75.5	1	15
12606_357	12606	357	0	1	0.722014	61.381	19231	3.46	19.38	13	18.7628	1.44329	160	28	1	2	2	5.07517	1	1.48519	360470373001	12.833	1	38819.6	28	1	2	2	160	844	1	10	1	100	1	19
12742_357	12742	357	0	1	0.642013	61.381	35773	17.06	12.23	12	17.555	1.46292	375	28	0	2	2	5.92693	2	1.48519	360470373002	7	2	74329.1	28	0	2	2	375	2048.5	2	281	2	468	3	21
12884_357	12884	357	0	1	0.555922	61.381	29469	2.97	14.08	13	19.819	1.52454			0					1.48519	360470373003	10	1	62915.5	43	0	1	3	105	422	1	131.5	1	384.5	2	21
12907_357	12907	357	1	1	0.452128	61.381	29469	2.97	14.08	13	19.819	1.52454	600	49	0	1	1	6.39693	3	1.48519	360470373003	10	1	62915.5	49	0	1	1	600	2675.5	3	131.5	1	384.5	2	20
12935_357	12935	357	0	1	0.814077	61.381	33092	4.07	3.42	13	16.804	1.29262	25	30		2	1	3.21888		1.48519	360470369001	12.5	1	49686.4	30	0	2	1	182	1013.5	1	213	2	181	1	21
13053_357	13053	357	0	1	0.531813	61.381	35773	17.06	12.23	12	17.555	1.46292	100	35	1	2	2	4.60517	1	1.48519	360470373002	7	2	74329.1	35	1	2	2	100	360	1	281	2	468	3	22
13070_357	13070	357	0	1	0.533391	61.381	35773	17.06	12.23	12	17.555	1.46292	220	60	1	1	1	5.39363	2	1.48519	360470373002	7	2	74329.1	60	1	1	1	220	1169.5	2	281	2	468	3	20
13120_357	13120	357	0	1	0.885149	61.381	33092	4.07	3.42	13	16.804	1.29262	495	48	0	2		6.20456	3	1.48519	360470369001	12.5	1	49686.4	48	0	2	1	495	2504.5	3	213	2	181	1	20
13253_357	13253	357	0	1	0.506306	61.381	29469	2.97	14.08	13	19.819	1.52454			0					1.48519	360470373003	10	1	62915.5	28	0	1	1	140	637	1	131.5	1	384.5	2	21
20570_153	20570	153	0	2	0.738257	47.5556	732	26.3355	47.6562	29.7235	4.95392	3	300	73	1	1	3	5.70378	2	1.60519	450450014001	9.667	1		73	1	1	3	300	1622.5	2		3			6
20603_153	20603	153	1	2	1.23801	47.5556	509	22.9292	56.3903	27.6917	5.53834	4	360	38	1	1	3	5.8861	2	1.60519	450450042002	10.167	1		38	1	1	3	360	1939	2		1			4
31124_245	31124	245	0	3	0.669826	45.7381	57198	91.5888	10.0647	8	62.3052	7.78814			0					1.61708	371830503001	18.333	2	5184.69	39	0	1	2	50	114.5	1		2		3	3
31191_245	31191	245	0	3	0.591011	45.7381	57198	91.5888	10.0647	8	62.3052	7.78814	31	36	0	2	2	3.43399	1	1.61708	371830503001	18.333	2	5184.69	36	0	2	2	31	77	1		2		3	3
31213_245	31213	245	0	3	1.01667	45.7381	57198	91.5888	10.0647	8	62.3052	7.78814	600	33	1	2	3	6.39693	3	1.61708	371830503001	18.333	2	5184.69	33	1	2	3	600	2675.5	3		2		3	7
31218_245	31218	245	0	3	1.05101	45.7381	57198	91.5888	10.0647	8	62.3052	7.78814	480		1	2	3	6.17379	3	1.61708	371830503001	18.333	2	5184.69	35	1	2	3	480	2422	3		2		3	13
31222_245	31222	245	0	3	1.05973	45.7381	57198	91.5888	10.0647	8	62.3052	7.78814		83	0	2	2			1.61708	371830503001	18.333	2	5184.69	83	0	2	2	350	1836	2		2		3	7
31230_245	31230	245	0	3	0.996188	45.7381	57198	91.5888	10.0647	8	62.3052	7.78814	90	30	1	2	2	4.49981		1.61708	371830503001	18.333	2	5184.69	30	1	2	2	180	964.5	1		2		3	6
31233_245	31233	245	0	3	0.96607	45.7381	57198	91.5888	10.0647	8	62.3052	7.78814	300	26	1	2	2	5.70378	2	1.61708	371830503001	18.333	2	5184.69	26	1	2	2	300	1622.5	2		2		3	6
31459_245	31459	245	0	3	0.411677	45.7381	112045	97.1698	6.6627	9	101.919	11.3243	160	62	1	2	2	5.07517	1	1.61708	371830518002	17.5	3	5140.45	62	1	2	2	160	844	1		3		2	5
31462_245	31462	245	0	3	0.382274	45.7381	112045	97.1698	6.6627	9	101.919	11.3243								1.61708	371830518002	17.5	3	5140.45	40	1	2	2	300	1622.5	2		3		2	8
31474_245	31474	245	0	3	0.375035	45.7381	112045	97.1698	6.6627	9	101.919	11.3243	150	30	1	1	3	5.01064	1	1.61708	371830518002	17.5	3	5140.45	30	1	1	3	150	725.5	1		3		2	5
12606_363	12606	363	0	1	0.854789	54.4683	19231	3.46	19.38	13	18.7628	1.44329	160	28	1	2	2	5.07517	1	1.61891	360470373001	12.833	1	38819.6	28	1	2	2	160	844	1	10	1	100	1	19
12742_363	12742	363	0	1	0.759222	54.4683	35773	17.06	12.23	12	17.555	1.46292	375	28	0	2	2	5.92693	2	1.61891	360470373002	7	2	74329.1	28	0	2	2	375	2048.5	2	281	2	468	3	21
12884_363	12884	363	0	1	0.706107	54.4683	29469	2.97	14.08	13	19.819	1.52454			0					1.61891	360470373003	10	1	62915.5	43	0	1	3	105	422	1	131.5	1	384.5	2	21
12907_363	12907	363	0	1	0.709264	54.4683	29469	2.97	14.08	13	19.819	1.52454	600	49	0	1	1	6.39693	3	1.61891	360470373003	10	1	62915.5	49	0	1	1	600	2675.5	3	131.5	1	384.5	2	20
12935_363	12935	363	0	1	0.672286	54.4683	33092	4.07	3.42	13	16.804	1.29262	25	30		2	1	3.21888		1.61891	360470369001	12.5	1	49686.4	30	0	2	1	182	1013.5	1	213	2	181	1	21
13053_363	13053	363	0	1	0.662282	54.4683	35773	17.06	12.23	12	17.555	1.46292	100	35	1	2	2	4.60517	1	1.61891	360470373002	7	2	74329.1	35	1	2	2	100	360	1	281	2	468	3	22
13070_363	13070	363	0	1	0.663867	54.4683	35773	17.06	12.23	12	17.555	1.46292	220	60	1	1	1	5.39363	2	1.61891	360470373002	7	2	74329.1	60	1	1	1	220	1169.5	2	281	2	468	3	20
13120_363	13120	363	0	1	0.662624	54.4683	33092	4.07	3.42	13	16.804	1.29262	495	48	0	2		6.20456	3	1.61891	360470369001	12.5	1	49686.4	48	0	2	1	495	2504.5	3	213	2	181	1	20
13253_363	13253	363	0	1	0.655087	54.4683	29469	2.97	14.08	13	19.819	1.52454			0					1.61891	360470373003	10	1	62915.5	28	0	1	1	140	637	1	131.5	1	384.5	2	21
10668_403	10668	403	1	1	0.548161	53.4444	111429	97.55	18.41	5	2.95119	0.590238	60	56	1	1	3	4.09434		1.67391	360470752001	15.5	3	15268.3	56	1	1	3	210	1126	2	454	3	5	1	9
10778_403	10778	403	0	1	1.02565	53.4444	83125	41.28	7.93	6	5.85119	0.975199	2232		1	1	3	7.71065	3	1.67391	360470742001	12.5	2	49953.7	50	1	1	3	2232	3085.5	3	353.5	2	215.5	2	8
10793_403	10793	403	0	1	0.943098	53.4444	119637	82.88	5.98	6	6.34932	1.05822	320	47	1	2	2	5.76832	2	1.67391	360470744001	11.5	3	37374.2	47	1	2	2	320	1732.5	2	466.5	3	52.5	1	8
11074_403	11074	403	0	1	0.515172	53.4444	79318	100	9.89	6	3.83688	0.63948	426	69	1	2	1	6.05444	3	1.67391	360470754002	11.333	2	28068.3	69	1	2	1	426	2204.5	3	317	2	14	1	9
11121_403	11121	403	1	1	0.903194	53.4444	119637	82.88	5.98	6	6.34932	1.05822	175	57	1	1	3	5.16479	1	1.67391	360470744001	11.5	3	37374.2	57	1	1	3	175	937.5	1	466.5	3	52.5	1	8
40784_289	40784	289	0	4	1.01367	39.3095	105662	74.8006	9.80861	20	287.199	14.36	660	35	1	2	2	6.49224	3	1.76855	530330077001	17.833	3	8213.26	35	1	2	2	660	2798.5	3		2		1	25
40927_289	40927	289	0	4	0.811865	39.3095	150294	59.8524	7.82288	17	266.353	15.6678	300	61	1	2	3	5.70378	2	1.76855	530330078004	16	3	6946.02	61	1	2	3	300	1622.5	2		3		1	17
40935_289	40935	289	0	4	0.73323	39.3095	150294	59.8524	7.82288	17	266.353	15.6678			0					1.76855	530330078004	16	3	6946.02	63	0	1	2	300	1622.5	2		3		1	16
40951_289	40951	289	0	4	0.97618	39.3095	140250	81.0142	9.31604	12	227.942	18.9951	240	24	0	2	2	5.48064	2	1.76855	530330077002	19.333	3	9436.02	24	0	2	2	240	1313	2		3		1	22
42397_289	42397	289	0	4	1.0214	39.3095	52778	61.2963	2.96296	14	31.5847	2.25605	1200	58	1	1	2	7.09008	3	1.76855	530330079002	16.833	2	15134.2	58	1	1	2	1200	3061	3		1		3	24
42437_289	42437	289	0	4	0.889002	39.3095	100000	59.7181	3.7092	19	38.8977	2.04725	160		1	1	3	5.07517	1	1.76855	530330077003	13.333	2	14389.2	58	1	1	3	160	844	1		2		2	28
42462_289	42462	289	0	4	0.508661	39.3095	100000	59.7181	3.7092	19	38.8977	2.04725	540	42	1	2	3	6.29157	3	1.76855	530330077003	13.333	2	14389.2	42	1	2	3	540	2594.5	3		2		2	28
42463_289	42463	289	0	4	0.568095	39.3095	100000	59.7181	3.7092	19	38.8977	2.04725			0	2	1			1.76855	530330077003	13.333	2	14389.2	22	0	2	1	160	844	1		2		2	25
42469_289	42469	289	0	4	0.730098	39.3095	100000	59.7181	3.7092	19	38.8977	2.04725	350				3	5.85793	2	1.76855	530330077003	13.333	2	14389.2	38	1	1	3	350	1836	2		2		2	25
42470_289	42470	289	0	4	0.740606	39.3095	100000	59.7181	3.7092	19	38.8977	2.04725			0					1.76855	530330077003	13.333	2	14389.2	47	0	2	2	330	1773	2		2		2	23
42491_289	42491	289	0	4	0.493338	39.3095	100000	59.7181	3.7092	19	38.8977	2.04725	105	43	1	1	3	4.65396	1	1.76855	530330077003	13.333	2	14389.2	43	1	1	3	105	422	1		2		2	26
42553_289	42553	289	1	4	0.573451	39.3095	150294	59.8524	7.82288	17	266.353	15.6678	950	44	0	1	2	6.85646	3	1.76855	530330078004	16	3	6946.02	44	0	1	2	950	2971.5	3		3		1	22
42559_289	42559	289	1	4	0.37035	39.3095	123088	54.05	7.19152	19	74.3127	3.9112	450		1	2	3	6.10925	3	1.76855	530330078003	18	3	10955.7	28	1	2	3	450	2284	3		3		2	27
42562_289	42562	289	1	4	0.482271	39.3095	150294	59.8524	7.82288	17	266.353	15.6678	420	55	1	1	2	6.04025	3	1.76855	530330078004	16	3	6946.02	55	1	1	2	420	2176	3		3		1	24
42573_289	42573	289	0	4	0.404363	39.3095	150294	59.8524	7.82288	17	266.353	15.6678	100	75	1	2	3	4.60517	1	1.76855	530330078004	16	3	6946.02	75	1	2	3	100	360	1		3		1	24
42622_289	42622	289	1	4	0.525195	39.3095	163984	72.8896	12.8247	19	104.262	5.48747	1100	50	1	2	3	7.00307	3	1.76855	530330078002	17	3	9779.97	50	1	2	3	1100	3028	3		3		2	16
42811_289	42811	289	0	4	1.04822	39.3095	52778	61.2963	2.96296	14	31.5847	2.25605	90	57	1	1	2	4.49981		1.76855	530330079002	16.833	2	15134.2	57	1	1	2	120	551.5	1		1		3	21
42865_289	42865	289	0	4	0.586792	39.3095	101806	67.0007	6.51396	19	70.0379	3.68621	480	35		2		6.17379	3	1.76855	530330088001	15.333	3	10955	35	1	2	3	480	2422	3		2		2	27
42898_289	42898	289	0	4	0.245852	39.3095	101806	67.0007	6.51396	19	70.0379	3.68621	30	44	1	1	1	3.4012	1	1.76855	530330088001	15.333	3	10955	44	1	1	1	30	59.5	1		2		2	22
42904_289	42904	289	0	4	0.287092	39.3095	163984	72.8896	12.8247	19	104.262	5.48747	660	34			3	6.49224	3	1.76855	530330078002	17	3	9779.97	34	0	2	3	660	2798.5	3		3		2	20
42918_289	42918	289	0	4	0.349012	39.3095	101806	67.0007	6.51396	19	70.0379	3.68621	75	25	1	1	2	4.31749	1	1.76855	530330088001	15.333	3	10955	25	1	1	2	75	183.5	1		2		2	29
42921_289	42921	289	1	4	0.234195	39.3095	101806	67.0007	6.51396	19	70.0379	3.68621	395	56	1	2	3	5.97889	2	1.76855	530330088001	15.333	3	10955	56	1	2	3	395	2108	3		2		2	27
42967_289	42967	289	0	4	0.574346	39.3095	163984	72.8896	12.8247	19	104.262	5.48747			0					1.76855	530330078002	17	3	9779.97	32	0	2	3	110	483	1		3		2	23
43215_289	43215	289	0	4	0.416238	39.3095	163984	72.8896	12.8247	19	104.262	5.48747	150	52	0	1	3	5.01064	1	1.76855	530330078002	17	3	9779.97	52	0	1	3	150	725.5	1		3		2	17
12165_370	12165	370	0	1	0.919896	29.496	31094	21.65	11.11	11	16.4448	1.49498	360	26	1	1	3	5.8861	2	1.84056	360470397002	11.167	1	37921.5	26	1	1	3	360	1939	2	177.5	1	75.5	1	15
12174_370	12174	370	0	1	0.961758	29.496	31094	21.65	11.11	11	16.4448	1.49498	270	32	1	2	2	5.59842	2	1.84056	360470397002	11.167	1	37921.5	32	1	2	2	270	1520	2	177.5	1	75.5	1	15
12606_370	12606	370	0	1	0.411571	29.496	19231	3.46	19.38	13	18.7628	1.44329	160	28	1	2	2	5.07517	1	1.84056	360470373001	12.833	1	38819.6	28	1	2	2	160	844	1	10	1	100	1	19
12742_370	12742	370	0	1	0.364888	29.496	35773	17.06	12.23	12	17.555	1.46292	375	28	0	2	2	5.92693	2	1.84056	360470373002	7	2	74329.1	28	0	2	2	375	2048.5	2	281	2	468	3	21
12884_370	12884	370	1	1	0.450979	29.496	29469	2.97	14.08	13	19.819	1.52454			0					1.84056	360470373003	10	1	62915.5	43	0	1	3	105	422	1	131.5	1	384.5	2	21
12884_370	12884	370	1	1	0.450979	29.496	29469	2.97	14.08	13	19.819	1.52454			0					1.84056	360470373003	10	1	62915.5	43	0	1	3	105	422	1	131.5	1	384.5	2	21
12907_370	12907	370	0	1	0.466438	29.496	29469	2.97	14.08	13	19.819	1.52454	600	49	0	1	1	6.39693	3	1.84056	360470373003	10	1	62915.5	49	0	1	1	600	2675.5	3	131.5	1	384.5	2	20
12935_370	12935	370	1	1	0.141505	29.496	33092	4.07	3.42	13	16.804	1.29262	25	30		2	1	3.21888		1.84056	360470369001	12.5	1	49686.4	30	0	2	1	182	1013.5	1	213	2	181	1	21
13053_370	13053	370	0	1	0.419456	29.496	35773	17.06	12.23	12	17.555	1.46292	100	35	1	2	2	4.60517	1	1.84056	360470373002	7	2	74329.1	35	1	2	2	100	360	1	281	2	468	3	22
13070_370	13070	370	0	1	0.385169	29.496	35773	17.06	12.23	12	17.555	1.46292	220	60	1	1	1	5.39363	2	1.84056	360470373002	7	2	74329.1	60	1	1	1	220	1169.5	2	281	2	468	3	20
13120_370	13120	370	0	1	0.164328	29.496	33092	4.07	3.42	13	16.804	1.29262	495	48	0	2		6.20456	3	1.84056	360470369001	12.5	1	49686.4	48	0	2	1	495	2504.5	3	213	2	181	1	20
13253_370	13253	370	0	1	0.412261	29.496	29469	2.97	14.08	13	19.819	1.52454			0					1.84056	360470373003	10	1	62915.5	28	0	1	1	140	637	1	131.5	1	384.5	2	21
20207_148	20207	148	0	2	0.774241	50.9563	652	2.10748	52.7417	41.7892	4.64325	1	11	53	0	2	3	2.3979	1	1.84192	450450007002	9.667	1		53	0	2	3	11	31	1		2			10
20304_148	20304	148	0	2	1.04728	50.9563	652	2.10748	52.7417	41.7892	4.64325	1	45	46	0	1	1	3.80666	1	1.84192	450450007002	9.667	1		46	0	1	1	45	97.5	1		2			9
20317_148	20317	148	1	2	0.870348	50.9563	652	2.10748	52.7417	41.7892	4.64325	1	170	54	1	1	1	5.1358	1	1.84192	450450007002	9.667	1		54	1	1	1	170	920.5	1		2			10
20363_148	20363	148	0	2	0.667713	50.9563	869	33.9782	71.3071	141.034	15.6704	4	360	28	1	2	3	5.8861	2	1.84192	450450002001	12	1		28	1	2	3	360	1939	2		3			6
20366_148	20366	148	0	2	0.674915	50.9563	869	33.9782	71.3071	141.034	15.6704	4	160		1	2	2	5.07517		1.84192	450450002001	12	1		71	1	2	2	260	1470.5	2		3			10
20376_148	20376	148	0	2	0.771929	50.9563	869	33.9782	71.3071	141.034	15.6704	4	1200	64	1	2	3	7.09008	3	1.84192	450450002001	12	1		64	1	2	3	1200	3061	3		3			6
20967_148	20967	148	1	2	2.24675	50.9563	547	22.6519	52.5424	49.7063	6.21329	4	360		1	2	2	5.8861	2	1.84192	450450011014	10	1		28	1	2	2	360	1939	2		2			7
21733_148	21733	148	0	2	0.938519	50.9563	652	2.10748	52.7417	41.7892	4.64325	1	0	45	0	2	2		1	1.84192	450450007002	9.667	1		45	0	2	2	0	8.5	1		2			9
40743_283	40743	283	0	4	0.982158	38.8929	201200	79.2709	25.9471	14	295.842	21.1315			0					1.86966	530330063004	15.833	3	3234.73	35	0	2	2	660	2798.5	3		3		1	16
40784_283	40784	283	0	4	0.820067	38.8929	105662	74.8006	9.80861	20	287.199	14.36	660	35	1	2	2	6.49224	3	1.86966	530330077001	17.833	3	8213.26	35	1	2	2	660	2798.5	3		2		1	25
40851_283	40851	283	0	4	1.09126	38.8929	140250	81.0142	9.31604	12	227.942	18.9951	450	52	1	1	3	6.10925	3	1.86966	530330077002	19.333	3	9436.02	52	1	1	3	450	2284	3		3		1	18
40927_283	40927	283	0	4	0.616692	38.8929	150294	59.8524	7.82288	17	266.353	15.6678	300	61	1	2	3	5.70378	2	1.86966	530330078004	16	3	6946.02	61	1	2	3	300	1622.5	2		3		1	17
40935_283	40935	283	0	4	0.682955	38.8929	150294	59.8524	7.82288	17	266.353	15.6678			0					1.86966	530330078004	16	3	6946.02	63	0	1	2	300	1622.5	2		3		1	16
40947_283	40947	283	0	4	1.14872	38.8929	140250	81.0142	9.31604	12	227.942	18.9951	100		1	2	2	4.60517	1	1.86966	530330077002	19.333	3	9436.02	48	1	2	2	100	360	1		3		1	22
40951_283	40951	283	0	4	1.11283	38.8929	140250	81.0142	9.31604	12	227.942	18.9951	240	24	0	2	2	5.48064	2	1.86966	530330077002	19.333	3	9436.02	24	0	2	2	240	1313	2		3		1	22
42437_283	42437	283	0	4	1.34117	38.8929	100000	59.7181	3.7092	19	38.8977	2.04725	160		1	1	3	5.07517	1	1.86966	530330077003	13.333	2	14389.2	58	1	1	3	160	844	1		2		2	28
42462_283	42462	283	0	4	1.41538	38.8929	100000	59.7181	3.7092	19	38.8977	2.04725	540	42	1	2	3	6.29157	3	1.86966	530330077003	13.333	2	14389.2	42	1	2	3	540	2594.5	3		2		2	28
42463_283	42463	283	0	4	1.35535	38.8929	100000	59.7181	3.7092	19	38.8977	2.04725			0	2	1			1.86966	530330077003	13.333	2	14389.2	22	0	2	1	160	844	1		2		2	25
42469_283	42469	283	0	4	1.25669	38.8929	100000	59.7181	3.7092	19	38.8977	2.04725	350				3	5.85793	2	1.86966	530330077003	13.333	2	14389.2	38	1	1	3	350	1836	2		2		2	25
42470_283	42470	283	0	4	1.24618	38.8929	100000	59.7181	3.7092	19	38.8977	2.04725			0					1.86966	530330077003	13.333	2	14389.2	47	0	2	2	330	1773	2		2		2	23
42553_283	42553	283	0	4	0.874797	38.8929	150294	59.8524	7.82288	17	266.353	15.6678	950	44	0	1	2	6.85646	3	1.86966	530330078004	16	3	6946.02	44	0	1	2	950	2971.5	3		3		1	22
42559_283	42559	283	0	4	0.949884	38.8929	123088	54.05	7.19152	19	74.3127	3.9112	450		1	2	3	6.10925	3	1.86966	530330078003	18	3	10955.7	28	1	2	3	450	2284	3		3		2	27
42562_283	42562	283	0	4	0.84947	38.8929	150294	59.8524	7.82288	17	266.353	15.6678	420	55	1	1	2	6.04025	3	1.86966	530330078004	16	3	6946.02	55	1	1	2	420	2176	3		3		1	24
42573_283	42573	283	0	4	0.91587	38.8929	150294	59.8524	7.82288	17	266.353	15.6678	100	75	1	2	3	4.60517	1	1.86966	530330078004	16	3	6946.02	75	1	2	3	100	360	1		3		1	24
42622_283	42622	283	0	4	0.678146	38.8929	163984	72.8896	12.8247	19	104.262	5.48747	1100	50	1	2	3	7.00307	3	1.86966	530330078002	17	3	9779.97	50	1	2	3	1100	3028	3		3		2	16
42921_283	42921	283	0	4	1.38003	38.8929	101806	67.0007	6.51396	19	70.0379	3.68621	395	56	1	2	3	5.97889	2	1.86966	530330088001	15.333	3	10955	56	1	2	3	395	2108	3		2		2	27
42967_283	42967	283	0	4	0.938556	38.8929	163984	72.8896	12.8247	19	104.262	5.48747			0					1.86966	530330078002	17	3	9779.97	32	0	2	3	110	483	1		3		2	23
31169_434	31169	434	0	3	1.19239	42.5	64408	95.4102	12.793	11	135.328	12.3025	240	28	1	2	3	5.48064	2	1.87585	371830512001	14.5	2	5998.76	28	1	2	3	240	1313	2		2		3	11
31201_434	31201	434	0	3	1.27019	42.5	64408	95.4102	12.793	11	135.328	12.3025	450	28	1	1	2	6.10925	3	1.87585	371830512001	14.5	2	5998.76	28	1	1	2	450	2284	3		2		3	9
31244_434	31244	434	0	3	0.40501	42.5	83672	100	19.5378	9	59.5661	6.61846	540	37	1	2	2	6.29157	3	1.87585	371830514001	13.167	2	2237.36	37	1	2	2	540	2594.5	3		3		1	10
31268_434	31268	434	0	3	1.05095	42.5	100313	78.804	4.1196	11	62.2222	5.65656	150	45	1	2	2	5.01064	1	1.87585	371830514003	14.167	3	6420.05	45	1	2	2	150	725.5	1		3		3	12
31308_434	31308	434	0	3	0.636421	42.5	83672	100	19.5378	9	59.5661	6.61846	90	78	1	1	3	4.49981	1	1.87585	371830514001	13.167	2	2237.36	78	1	1	3	90	284	1		3		1	25
31308_434	31308	434	0	3	0.636421	42.5	83672	100	19.5378	9	59.5661	6.61846	90	78	1	1	3	4.49981	1	1.87585	371830514001	13.167	2	2237.36	78	1	1	3	90	284	1		3		1	25
31322_434	31322	434	1	3	0.747578	42.5	83672	100	19.5378	9	59.5661	6.61846	240	32	1	1	3	5.48064	2	1.87585	371830514001	13.167	2	2237.36	32	1	1	3	240	1313	2		3		1	10
31342_434	31342	434	0	3	0.686832	42.5	83672	100	19.5378	9	59.5661	6.61846			0					1.87585	371830514001	13.167	2	2237.36	22	0	1	2	660	2798.5	3		3		1	25
31342_434	31342	434	0	3	0.686832	42.5	83672	100	19.5378	9	59.5661	6.61846			0					1.87585	371830514001	13.167	2	2237.36	22	0	1	2	660	2798.5	3		3		1	25
31370_434	31370	434	0	3	0.762174	42.5	83672	100	19.5378	9	59.5661	6.61846	330	47	1	2	2	5.79909	2	1.87585	371830514001	13.167	2	2237.36	47	1	2	2	330	1773	2		3		1	10
10151_419	10151	419	1	1	0.677543	53.3452	166779	83.74	5.54	12	40.3359	3.36133	110	32	1	2	3	4.70048	1	1.91478	360470049002	10.333	3	105478	32	1	2	3	110	483	1	542	3	545	3	17
10158_419	10158	419	0	1	0.70433	53.3452	166779	83.74	5.54	12	40.3359	3.36133	615	29	0	1	2	6.42162	3	1.91478	360470049002	10.333	3	105478	29	0	1	2	615	2721	3	542	3	545	3	16
10279_419	10279	419	0	1	0.650147	53.3452	190769	87.34	7.16	12	39.3589	3.27991	480	65	1	2	3	6.17379	3	1.91478	360470045002	15.5	3	46064.7	65	1	2	3	480	2422	3	575.5	3	143.5	1	17
10325_419	10325	419	0	1	0.610814	53.3452	190769	87.34	7.16	12	39.3589	3.27991			0					1.91478	360470045002	15.5	3	46064.7	31	0	1	2	80	233.5	1	575.5	3	143.5	1	17
10416_419	10416	419	0	1	0.432996	53.3452	154643	83.2	11.93	13	41.3769	3.18284	225	41	1	1	3	5.4161	2	1.91478	360470045004	16.167	3	41351	41	1	1	3	225	1190	2	517	3	118	1	17
10433_419	10433	419	0	1	0.864426	53.3452	98194	40.63	42.66	12	48.7019	4.0585	110		0	1	2	4.70048	1	1.91478	360470049001	13.167	2	51414.4	61	0	1	2	110	483	1	406.5	3	237.5	2	16
12306_419	12306	419	0	1	0.619575	53.3452	104500	79.01	7.17	11	36.1959	3.29054	20	57	0		1	2.99573		1.91478	360470049003	8.333	3	62842.7	57	0	1	1	75	183.5	1	432	3	302	2	17
12363_419	12363	419	1	1	0.480991	53.3452	104500	79.01	7.17	11	36.1959	3.29054	900	37		1	2	6.80239	3	1.91478	360470049003	8.333	3	62842.7	37	1	1	2	900	2942.5	3	432	3	302	2	18
12386_419	12386	419	0	1	0.380695	53.3452	154412	80.23	13.67	12	37.2369	3.10308			0					1.91478	360470067005	10.667	3	62908.6	38	0	2	1	60	139.5	1	491.5	3	336.5	2	17
12411_419	12411	419	0	1	0.479947	53.3452	154412	80.23	13.67	12	37.2369	3.10308	250	61	1	2	2	5.52146	2	1.91478	360470067005	10.667	3	62908.6	61	1	2	2	250	1433.5	2	491.5	3	336.5	2	17
41435_274	41435	274	0	4	0.699266	37.5714	51797	30.6533	10.1131	5	27.4148	5.48296	30	38	0	1	3	3.4012		1.9725	530330103002	16.833	2	13547.9	38	0	1	3	215	1156.5	2		1		2	5
41469_274	41469	274	0	4	0.751666	37.5714	51797	30.6533	10.1131	5	27.4148	5.48296	360	45	1	2	3	5.8861	2	1.9725	530330103002	16.833	2	13547.9	45	1	2	3	360	1939	2		1		2	6
41494_274	41494	274	0	3	1.0256	37.5714	51797	30.6533	10.1131	5	27.4148	5.48296			0					1.9725	530330103002	16.833	2	13547.9	54	0	2	3	600	2675.5	3		2		3	8
41496_274	41496	274	0	4	0.985345	37.5714	51797	30.6533	10.1131	5	27.4148	5.48296	500	50	1	2	2	6.21461	3	1.9725	530330103002	16.833	2	13547.9	50	1	2	2	500	2523	3		1		2	8
41499_274	41499	274	0	4	0.990447	37.5714	51797	30.6533	10.1131	5	27.4148	5.48296	20	32	1	2	2	2.99573		1.9725	530330103002	16.833	2	13547.9	32	1	2	2	0	8.5	1		1		2	7
40687_329	40687	329	0	4	0.233424	37.869	35016	57.0243	27.6501	15	47.8907	3.19271	100	78	1	1	1	4.60517		2.03071	530330073002	18.167	1	16113.8	78	1	1	1	183	1049	2		1		3	15
40707_329	40707	329	0	4	0.233424	37.869	35016	57.0243	27.6501	15	47.8907	3.19271	150	42	1	2	2	5.01064	1	2.03071	530330073002	18.167	1	16113.8	42	1	2	2	150	725.5	1		1		3	15
40710_329	40710	329	0	4	0.233424	37.869	35016	57.0243	27.6501	15	47.8907	3.19271		78	1	2	3			2.03071	530330073002	18.167	1	16113.8	78	1	2	3	240	1313	2		1		3	15
40721_329	40721	329	0	4	0.295238	37.869	35016	57.0243	27.6501	15	47.8907	3.19271		53	1	2	2			2.03071	530330073002	18.167	1	16113.8	53	1	2	2	480	2422	3		1		3	16
42583_329	42583	329	0	4	0.865365	37.869	32729	70.1895	2.62391	13	21.4187	1.64759			0					2.03071	530330084001	17.5	1	24130.1	23	0	2	1	210	1126	2		1		3	20
42668_329	42668	329	0	4	0.886572	37.869	32729	70.1895	2.62391	13	21.4187	1.64759	360	33	0	1	3	5.8861	2	2.03071	530330084001	17.5	1	24130.1	33	0	1	3	360	1939	2		1		3	23
40331_297	40331	297	0	4	1.11713	33.3333	22408	56.6038	20.4568	13	23.271	1.79007	80	31	1	1	2	4.38203	1	2.06568	530330085002	14.833	1	15747.3	31	1	1	2	80	233.5	1		1		3	20
42397_297	42397	297	0	4	1.18077	33.3333	52778	61.2963	2.96296	14	31.5847	2.25605	1200	58	1	1	2	7.09008	3	2.06568	530330079002	16.833	2	15134.2	58	1	1	2	1200	3061	3		1		3	24
42776_297	42776	297	0	4	1.17038	33.3333	54688	74.0211	3.97763	15	33.8749	2.25832	720	39	1	1	3	6.57925	3	2.06568	530330086001	17.167	2	16108.3	39	1	1	3	720	2867.5	3		2		3	22
42801_297	42801	297	0	4	1.10151	33.3333	54688	74.0211	3.97763	15	33.8749	2.25832	140	28	0	1	1	4.94164	1	2.06568	530330086001	17.167	2	16108.3	28	0	1	1	140	637	1		2		3	22
42811_297	42811	297	0	4	1.04219	33.3333	52778	61.2963	2.96296	14	31.5847	2.25605	90	57	1	1	2	4.49981		2.06568	530330079002	16.833	2	15134.2	57	1	1	2	120	551.5	1		1		3	21
42843_297	42843	297	0	4	1.1003	33.3333	52778	61.2963	2.96296	14	31.5847	2.25605	320	52	1	1	2	5.76832	2	2.06568	530330079002	16.833	2	15134.2	52	1	1	2	320	1732.5	2		1		3	23
42865_297	42865	297	0	4	0.895017	33.3333	101806	67.0007	6.51396	19	70.0379	3.68621	480	35		2		6.17379	3	2.06568	530330088001	15.333	3	10955	35	1	2	3	480	2422	3		2		2	27
42904_297	42904	297	0	4	1.09962	33.3333	163984	72.8896	12.8247	19	104.262	5.48747	660	34			3	6.49224	3	2.06568	530330078002	17	3	9779.97	34	0	2	3	660	2798.5	3		3		2	20
43026_297	43026	297	0	4	0.899919	33.3333	27330	41.4864	15.8984	13	25.3335	1.94873	182		1	2	1	5.20401	1	2.06568	530330086003	16.167	1	14520	56	1	2	1	182	1013.5	1		1		3	22
43041_297	43041	297	0	4	0.806005	33.3333	27330	41.4864	15.8984	13	25.3335	1.94873	390	34	0	1	2	5.96615	2	2.06568	530330086003	16.167	1	14520	34	0	1	2	390	2080.5	3		1		3	22
43093_297	43093	297	0	4	1.0131	33.3333	54688	74.0211	3.97763	15	33.8749	2.25832	345	27	1		2	5.84354	2	2.06568	530330086001	17.167	2	16108.3	27	1	1	2	345	1806	2		2		3	23
43151_297	43151	297	0	4	0.673175	33.3333	27330	41.4864	15.8984	13	25.3335	1.94873	450		1	2	3	6.10925	3	2.06568	530330086003	16.167	1	14520	46	1	2	3	450	2284	3		1		3	19
43223_297	43223	297	0	4	1.04651	33.3333	41905	57.5744	0.631199	16	28.8143	1.80089	210	45	1	2	2	5.34711		2.06568	530330086002	18	2	21839.2	45	1	2	2	300	1622.5	2		1		3	20
40331_318	40331	318	0	4	0.963728	53.6825	22408	56.6038	20.4568	13	23.271	1.79007	80	31	1	1	2	4.38203	1	2.10769	530330085002	14.833	1	15747.3	31	1	1	2	80	233.5	1		1		3	20
43026_318	43026	318	0	4	0.786146	53.6825	27330	41.4864	15.8984	13	25.3335	1.94873	182		1	2	1	5.20401	1	2.10769	530330086003	16.167	1	14520	56	1	2	1	182	1013.5	1		1		3	22
43041_318	43041	318	0	4	0.727657	53.6825	27330	41.4864	15.8984	13	25.3335	1.94873	390	34	0	1	2	5.96615	2	2.10769	530330086003	16.167	1	14520	34	0	1	2	390	2080.5	3		1		3	22
43093_318	43093	318	0	4	1.03034	53.6825	54688	74.0211	3.97763	15	33.8749	2.25832	345	27	1		2	5.84354	2	2.10769	530330086001	17.167	2	16108.3	27	1	1	2	345	1806	2		2		3	23
43151_318	43151	318	0	4	0.926483	53.6825	27330	41.4864	15.8984	13	25.3335	1.94873	450		1	2	3	6.10925	3	2.10769	530330086003	16.167	1	14520	46	1	2	3	450	2284	3		1		3	19
43223_318	43223	318	0	4	0.893103	53.6825	41905	57.5744	0.631199	16	28.8143	1.80089	210	45	1	2	2	5.34711		2.10769	530330086002	18	2	21839.2	45	1	2	2	300	1622.5	2		1		3	20
40216_315	40216	315	0	4	0.680333	34.369	52072	66.7632	47.8639	14	26.9555	1.92539	735	35	1	1	2	6.59987	3	2.15384	530330085001	16.5	2	21705	35	1	1	2	735	2903	3		1		3	17
40331_315	40331	315	0	4	0.377719	34.369	22408	56.6038	20.4568	13	23.271	1.79007	80	31	1	1	2	4.38203	1	2.15384	530330085002	14.833	1	15747.3	31	1	1	2	80	233.5	1		1		3	20
40420_315	40420	315	0	4	0.58187	34.369	52072	66.7632	47.8639	14	26.9555	1.92539			0					2.15384	530330085001	16.5	2	21705	43	0	1	1	240	1313	2		1		3	17
42583_315	42583	315	0	4	1.09949	34.369	32729	70.1895	2.62391	13	21.4187	1.64759			0					2.15384	530330084001	17.5	1	24130.1	23	0	2	1	210	1126	2		1		3	20
42668_315	42668	315	0	4	1.05664	34.369	32729	70.1895	2.62391	13	21.4187	1.64759	360	33	0	1	3	5.8861	2	2.15384	530330084001	17.5	1	24130.1	33	0	1	3	360	1939	2		1		3	23
42776_315	42776	315	0	4	0.870901	34.369	54688	74.0211	3.97763	15	33.8749	2.25832	720	39	1	1	3	6.57925	3	2.15384	530330086001	17.167	2	16108.3	39	1	1	3	720	2867.5	3		2		3	22
42785_315	42785	315	0	4	1.04832	34.369	54688	74.0211	3.97763	15	33.8749	2.25832	0	35	1	1	2			2.15384	530330086001	17.167	2	16108.3	35	1	1	2	360	1939	2		2		3	18
42801_315	42801	315	0	4	0.893345	34.369	54688	74.0211	3.97763	15	33.8749	2.25832	140	28	0	1	1	4.94164	1	2.15384	530330086001	17.167	2	16108.3	28	0	1	1	140	637	1		2		3	22
43026_315	43026	315	0	4	0.230348	34.369	27330	41.4864	15.8984	13	25.3335	1.94873	182		1	2	1	5.20401	1	2.15384	530330086003	16.167	1	14520	56	1	2	1	182	1013.5	1		1		3	22
43041_315	43041	315	0	4	0.294014	34.369	27330	41.4864	15.8984	13	25.3335	1.94873	390	34	0	1	2	5.96615	2	2.15384	530330086003	16.167	1	14520	34	0	1	2	390	2080.5	3		1		3	22
43093_315	43093	315	0	4	0.592825	34.369	54688	74.0211	3.97763	15	33.8749	2.25832	345	27	1		2	5.84354	2	2.15384	530330086001	17.167	2	16108.3	27	1	1	2	345	1806	2		2		3	23
43151_315	43151	315	0	4	0.49284	34.369	27330	41.4864	15.8984	13	25.3335	1.94873	450		1	2	3	6.10925	3	2.15384	530330086003	16.167	1	14520	46	1	2	3	450	2284	3		1		3	19
43223_315	43223	315	0	4	0.307094	34.369	41905	57.5744	0.631199	16	28.8143	1.80089	210	45	1	2	2	5.34711		2.15384	530330086002	18	2	21839.2	45	1	2	2	300	1622.5	2		1		3	20
40965_342	40965	342	0	4	0.973023	36.381	113482	86.3792	10.0616	6	31.0786	5.17977	400	30	1	1	3	5.99146	2	2.17413	530330025001	17.333	3	6083.55	30	1	1	3	400	2137	3		3		1	6
40974_342	40974	342	0	4	1.03097	36.381	113482	86.3792	10.0616	6	31.0786	5.17977	180	40	0	2	3	5.19296	1	2.17413	530330025001	17.333	3	6083.55	40	0	2	3	180	964.5	1		3		1	6
40991_342	40991	342	0	4	1.05865	36.381	113482	86.3792	10.0616	6	31.0786	5.17977			0					2.17413	530330025001	17.333	3	6083.55	65	0	2	3	600	2675.5	3		3		1	6
41023_342	41023	342	0	4	1.20183	36.381	113482	86.3792	10.0616	6	31.0786	5.17977	480	67	1	2	1	6.17379	3	2.17413	530330025001	17.333	3	6083.55	67	1	2	1	480	2422	3		3		1	8
41025_342	41025	342	0	4	1.02614	36.381	113482	86.3792	10.0616	6	31.0786	5.17977	180	58	1	2	2	5.19296	1	2.17413	530330025001	17.333	3	6083.55	58	1	2	2	180	964.5	1		3		1	10
41030_342	41030	342	0	4	0.875443	36.381	113482	86.3792	10.0616	6	31.0786	5.17977	200	61	1	1	2	5.29832	2	2.17413	530330025001	17.333	3	6083.55	61	1	1	2	200	1087.5	2		3		1	7
41043_342	41043	342	0	4	1.18273	36.381	98600	77.8313	11.9679	5	29.8631	5.97262	315	35	1	2	2	5.75257	2	2.17413	530330024003	17	2	8348.38	35	1	2	2	315	1704	2		2		1	6
41054_342	41054	342	0	4	0.896719	36.381	113482	86.3792	10.0616	6	31.0786	5.17977	430		1	2	3	6.06379	3	2.17413	530330025001	17.333	3	6083.55	28	1	2	3	430	2217	3		3		1	6
41071_342	41071	342	0	4	1.2374	36.381	98600	77.8313	11.9679	5	29.8631	5.97262	150	59	1	2	3	5.01064	1	2.17413	530330024003	17	2	8348.38	59	1	2	3	150	725.5	1		2		1	5
41077_342	41077	342	0	4	1.06801	36.381	98600	77.8313	11.9679	5	29.8631	5.97262	20	62	1	2	3	2.99573		2.17413	530330024003	17	2	8348.38	62	1	2	3	1200	3061	3		2		1	5
20857_145	20857	145	0	2	0.472006	48.746	673	28.8154	66.8078	58.2291	6.4699	4	320	72	1	1	3	5.76832	2	2.23604	450450011013	7.833	1		72	1	1	3	320	1732.5	2		3			6
20858_145	20858	145	0	2	0.415362	48.746	673	28.8154	66.8078	58.2291	6.4699	4	110	47	1	2	2	4.70048	1	2.23604	450450011013	7.833	1		47	1	2	2	110	483	1		3			9
20865_145	20865	145	0	2	0.730391	48.746	547	22.6519	52.5424	49.7063	6.21329	4	132	39	1	2	3	4.8828	1	2.23604	450450011014	10	1		39	1	2	3	132	582.5	1		2			4
20950_145	20950	145	0	2	0.480581	48.746	673	28.8154	66.8078	58.2291	6.4699	4	120		0	2	2	4.78749	1	2.23604	450450011013	7.833	1		64	0	2	2	120	551.5	1		3			3
21868_213	21868	213	1	2	0.150192	47.7302	418	1.36752	48.7377	2.24113	2.24113	1			0					2.24118	450450036021	6.333	1		62	0	1	2	240	1313	2		1			1
21914_213	21914	213	1	2	0.50953	47.7302	418	1.36752	48.7377	2.24113	2.24113	1	660	22	1	1	2	6.49224	3	2.24118	450450036021	6.333	1		22	1	1	2	660	2798.5	3		1			6
21917_213	21917	213	0	2	0.971514	47.7302	418	1.36752	48.7377	2.24113	2.24113	1			0					2.24118	450450036021	6.333	1		33	0	1	3	360	1939	2		1			1
20153_156	20153	156	0	2	0.812206	38.119	584	3.07167	58.6636	39.5149	4.39055	1	900	36	1	1	1	6.80239		2.27204	450450009001	12.667	1		36	1	1	1	250	1433.5	2		2			7
20207_156	20207	156	0	2	1.03155	38.119	652	2.10748	52.7417	41.7892	4.64325	1	11	53	0	2	3	2.3979	1	2.27204	450450007002	9.667	1		53	0	2	3	11	31	1		2			10
21080_156	21080	156	0	2	0.928173	38.119	535	1.40306	57.6471	41.0933	4.10933	1			0					2.27204	450450023031	8.833	1		43	0	2	2	150	725.5	1		1			8
21114_156	21114	156	0	2	0.850508	38.119	313	29.1429	70.2985	47.2287	6.74696	4	200			2		5.29832	2	2.27204	450450011021	5	1		73	1	2	3	200	1087.5	2		1			8
21176_156	21176	156	0	2	0.909426	38.119	535	1.40306	57.6471	41.0933	4.10933	1			0	2	1			2.27204	450450023031	8.833	1		32	0	2	1	270	1520	2		1			8
10860_413	10860	413	0	1	1.08535	26.7976	84375	3.02	11.38	5	5.964	1.1928	480	54	0	1	2	6.17379	3	2.27295	360470734002	7.5	2	55122.6	54	0	1	2	480	2422	3	387	2	257	2	12
10874_413	10874	413	0	1	0.903554	26.7976	82083	1.39	18.22	6	9.063	1.5105		43						2.27295	360470734001	14.833	2	28700.1	43	1	2	2	500	2523	3	330.5	2	27.5	1	9
10931_413	10931	413	0	1	0.890294	26.7976	82083	1.39	18.22	6	9.063	1.5105	10	58	0	1	2	2.30259	1	2.27295	360470734001	14.833	2	28700.1	58	0	1	2	10	21	1	330.5	2	27.5	1	9
11167_413	11167	413	0	1	0.981337	26.7976	84375	3.02	11.38	5	5.964	1.1928			0					2.27295	360470734002	7.5	2	55122.6	55	0	1	2	420	2176	3	387	2	257	2	11
13304_413	13304	413	0	1	0.70328	26.7976	83382	2.55	13.75	6	9.91579	1.65263	370	72		1	1	5.9135	2	2.27295	360470732002	12.667	2	36167.4	72	0	1	1	370	2027.5	2	371.5	2	40.5	1	8
42462_278	42462	278	0	4	1.17419	39.9167	100000	59.7181	3.7092	19	38.8977	2.04725	540	42	1	2	3	6.29157	3	2.28841	530330077003	13.333	2	14389.2	42	1	2	3	540	2594.5	3		2		2	28
42491_278	42491	278	0	4	1.15887	39.9167	100000	59.7181	3.7092	19	38.8977	2.04725	105	43	1	1	3	4.65396	1	2.28841	530330077003	13.333	2	14389.2	43	1	1	3	105	422	1		2		2	26
42559_278	42559	278	1	4	1.2302	39.9167	123088	54.05	7.19152	19	74.3127	3.9112	450		1	2	3	6.10925	3	2.28841	530330078003	18	3	10955.7	28	1	2	3	450	2284	3		3		2	27
42573_278	42573	278	0	4	1.26129	39.9167	150294	59.8524	7.82288	17	266.353	15.6678	100	75	1	2	3	4.60517	1	2.28841	530330078004	16	3	6946.02	75	1	2	3	100	360	1		3		1	24
42622_278	42622	278	0	4	1.11713	39.9167	163984	72.8896	12.8247	19	104.262	5.48747	1100	50	1	2	3	7.00307	3	2.28841	530330078002	17	3	9779.97	50	1	2	3	1100	3028	3		3		2	16
42865_278	42865	278	0	4	1.08412	39.9167	101806	67.0007	6.51396	19	70.0379	3.68621	480	35		2		6.17379	3	2.28841	530330088001	15.333	3	10955	35	1	2	3	480	2422	3		2		2	27
42898_278	42898	278	0	4	0.783555	39.9167	101806	67.0007	6.51396	19	70.0379	3.68621	30	44	1	1	1	3.4012	1	2.28841	530330088001	15.333	3	10955	44	1	1	1	30	59.5	1		2		2	22
42904_278	42904	278	0	4	0.723642	39.9167	163984	72.8896	12.8247	19	104.262	5.48747	660	34			3	6.49224	3	2.28841	530330078002	17	3	9779.97	34	0	2	3	660	2798.5	3		3		2	20
42918_278	42918	278	0	4	1.01912	39.9167	101806	67.0007	6.51396	19	70.0379	3.68621	75	25	1	1	2	4.31749	1	2.28841	530330088001	15.333	3	10955	25	1	1	2	75	183.5	1		2		2	29
42921_278	42921	278	0	4	0.905052	39.9167	101806	67.0007	6.51396	19	70.0379	3.68621	395	56	1	2	3	5.97889	2	2.28841	530330088001	15.333	3	10955	56	1	2	3	395	2108	3		2		2	27
42967_278	42967	278	0	4	0.951686	39.9167	163984	72.8896	12.8247	19	104.262	5.48747			0					2.28841	530330078002	17	3	9779.97	32	0	2	3	110	483	1		3		2	23
43215_278	43215	278	0	4	0.66555	39.9167	163984	72.8896	12.8247	19	104.262	5.48747	150	52	0	1	3	5.01064	1	2.28841	530330078002	17	3	9779.97	52	0	1	3	150	725.5	1		3		2	17
12165_373	12165	373	0	1	0.399747	34.619	31094	21.65	11.11	11	16.4448	1.49498	360	26	1	1	3	5.8861	2	2.28912	360470397002	11.167	1	37921.5	26	1	1	3	360	1939	2	177.5	1	75.5	1	15
12174_373	12174	373	0	1	0.441615	34.619	31094	21.65	11.11	11	16.4448	1.49498	270	32	1	2	2	5.59842	2	2.28912	360470397002	11.167	1	37921.5	32	1	2	2	270	1520	2	177.5	1	75.5	1	15
12606_373	12606	373	0	1	0.761372	34.619	19231	3.46	19.38	13	18.7628	1.44329	160	28	1	2	2	5.07517	1	2.28912	360470373001	12.833	1	38819.6	28	1	2	2	160	844	1	10	1	100	1	19
12742_373	12742	373	0	1	0.903324	34.619	35773	17.06	12.23	12	17.555	1.46292	375	28	0	2	2	5.92693	2	2.28912	360470373002	7	2	74329.1	28	0	2	2	375	2048.5	2	281	2	468	3	21
12884_373	12884	373	0	1	0.834638	34.619	29469	2.97	14.08	13	19.819	1.52454			0					2.28912	360470373003	10	1	62915.5	43	0	1	3	105	422	1	131.5	1	384.5	2	21
12907_373	12907	373	0	1	0.885273	34.619	29469	2.97	14.08	13	19.819	1.52454	600	49	0	1	1	6.39693	3	2.28912	360470373003	10	1	62915.5	49	0	1	1	600	2675.5	3	131.5	1	384.5	2	20
13053_373	13053	373	0	1	0.861052	34.619	35773	17.06	12.23	12	17.555	1.46292	100	35	1	2	2	4.60517	1	2.28912	360470373002	7	2	74329.1	35	1	2	2	100	360	1	281	2	468	3	22
13070_373	13070	373	0	1	0.89534	34.619	35773	17.06	12.23	12	17.555	1.46292	220	60	1	1	1	5.39363	2	2.28912	360470373002	7	2	74329.1	60	1	1	1	220	1169.5	2	281	2	468	3	20
13253_373	13253	373	0	1	0.88656	34.619	29469	2.97	14.08	13	19.819	1.52454			0					2.28912	360470373003	10	1	62915.5	28	0	1	1	140	637	1	131.5	1	384.5	2	21
12606_362	12606	362	0	1	1.0118	49.0794	19231	3.46	19.38	13	18.7628	1.44329	160	28	1	2	2	5.07517	1	2.31285	360470373001	12.833	1	38819.6	28	1	2	2	160	844	1	10	1	100	1	19
12742_362	12742	362	0	1	0.931796	49.0794	35773	17.06	12.23	12	17.555	1.46292	375	28	0	2	2	5.92693	2	2.31285	360470373002	7	2	74329.1	28	0	2	2	375	2048.5	2	281	2	468	3	21
12884_362	12884	362	0	1	0.846786	49.0794	29469	2.97	14.08	13	19.819	1.52454			0					2.31285	360470373003	10	1	62915.5	43	0	1	3	105	422	1	131.5	1	384.5	2	21
12907_362	12907	362	0	1	0.742911	49.0794	29469	2.97	14.08	13	19.819	1.52454	600	49	0	1	1	6.39693	3	2.31285	360470373003	10	1	62915.5	49	0	1	1	600	2675.5	3	131.5	1	384.5	2	20
12935_362	12935	362	0	1	0.97349	49.0794	33092	4.07	3.42	13	16.804	1.29262	25	30		2	1	3.21888		2.31285	360470369001	12.5	1	49686.4	30	0	2	1	182	1013.5	1	213	2	181	1	21
13053_362	13053	362	0	1	0.81929	49.0794	35773	17.06	12.23	12	17.555	1.46292	100	35	1	2	2	4.60517	1	2.31285	360470373002	7	2	74329.1	35	1	2	2	100	360	1	281	2	468	3	22
13070_362	13070	362	0	1	0.820875	49.0794	35773	17.06	12.23	12	17.555	1.46292	220	60	1	1	1	5.39363	2	2.31285	360470373002	7	2	74329.1	60	1	1	1	220	1169.5	2	281	2	468	3	20
13120_362	13120	362	0	1	0.963833	49.0794	33092	4.07	3.42	13	16.804	1.29262	495	48	0	2		6.20456	3	2.31285	360470369001	12.5	1	49686.4	48	0	2	1	495	2504.5	3	213	2	181	1	20
13253_362	13253	362	0	1	0.797089	49.0794	29469	2.97	14.08	13	19.819	1.52454			0					2.31285	360470373003	10	1	62915.5	28	0	1	1	140	637	1	131.5	1	384.5	2	21
20317_158	20317	158	0	2	1.03945	37.5357	652	2.10748	52.7417	41.7892	4.64325	1	170	54	1	1	1	5.1358	1	2.36344	450450007002	9.667	1		54	1	1	1	170	920.5	1		2			10
20473_158	20473	158	0	2	0.86155	37.5357	702	24.5055	63.1006	128.678	16.0847	3			0					2.36344	450450004001	9.667	1		30	0	2	1	30	59.5	1		3			7
20637_158	20637	158	0	2	1.04706	37.5357	509	22.9292	56.3903	27.6917	5.53834	4	240	66	1	1	2	5.48064	2	2.36344	450450042002	10.167	1		66	1	1	2	240	1313	2		1			6
30147_239	30147	239	1	3	0.423968	59.7143	18504	2.5126	12.3618	12	123.685	10.3071	900	28	0	2	2	6.80239	3	2.37621	371830508001	17	1	7875.22	28	0	2	2	900	2942.5	3		1		3	12
30290_239	30290	239	0	3	1.01661	59.7143	14688	22.453	2.5957	14	392.901	28.0643	240	33	0	2	3	5.48064	2	2.37621	371830509001	13.833	1	7185.23	33	0	2	3	240	1313	2		1		3	16
30332_239	30332	239	0	3	0.98985	59.7143	14688	22.453	2.5957	14	392.901	28.0643	90	28	0	2	2	4.49981		2.37621	371830509001	13.833	1	7185.23	28	0	2	2	140	637	1		1		3	19
30383_239	30383	239	0	3	1.05116	59.7143	16369	2.2822	14.1079	12	120.381	10.0317	300	40	1	2	2	5.70378	2	2.37621	371830509003	12.5	1	2979.53	40	1	2	2	300	1622.5	2		1		2	16
30392_239	30392	239	0	3	0.983866	59.7143	18504	2.5126	12.3618	12	123.685	10.3071	720	61	0	2	2	6.57925	3	2.37621	371830508001	17	1	7875.22	61	0	2	2	720	2867.5	3		1		3	12
30534_239	30534	239	0	3	0.667986	59.7143	27837	6.0086	6.0086	14	125.462	8.96154	250	28	1	1	2	5.52146	2	2.37621	371830508002	13.167	1	3139.03	28	1	1	2	250	1433.5	2		2		2	12
30572_239	30572	239	0	3	0.699595	59.7143	18504	2.5126	12.3618	12	123.685	10.3071		65	0	2	3			2.37621	371830508001	17	1	7875.22	65	0	2	3	360	1939	2		1		3	13
31933_239	31933	239	0	3	0.408073	59.7143	25375	40.076	2.3649	10	122.237	12.2237				2	2			2.37621	371830508003	9.333	1	6605.57	46	0	2	2	45	97.5	1		2		3	10
32074_239	32074	239	0	3	1.03887	59.7143	27837	6.0086	6.0086	14	125.462	8.96154	240	49	0	2	1	5.48064	2	2.37621	371830508002	13.167	1	3139.03	49	0	2	1	240	1313	2		2		2	9
32110_239	32110	239	0	3	1.04951	59.7143	27837	6.0086	6.0086	14	125.462	8.96154		48	0	2	2			2.37621	371830508002	13.167	1	3139.03	48	0	2	2	1100	3028	3		2		2	9
32137_239	32137	239	0	3	1.04045	59.7143	27837	6.0086	6.0086	14	125.462	8.96154	450		0	2	1	6.10925	3	2.37621	371830508002	13.167	1	3139.03	61	0	2	1	450	2284	3		2		2	9
20919_157	20919	157	0	2	1.03962	45.877	313	29.1429	70.2985	47.2287	6.74696	4	260	71	1	1	3	5.56068	2	2.5814	450450011021	5	1		71	1	1	3	260	1470.5	2		1			5
20967_157	20967	157	0	2	0.620824	45.877	547	22.6519	52.5424	49.7063	6.21329	4	360		1	2	2	5.8861	2	2.5814	450450011014	10	1		28	1	2	2	360	1939	2		2			7
20978_157	20978	157	0	2	0.598219	45.877	547	22.6519	52.5424	49.7063	6.21329	4	150	63	1	2	1	5.01064		2.5814	450450011014	10	1		63	1	2	1	150	725.5	1		2			4
21161_157	21161	157	0	2	0.674219	45.877	313	29.1429	70.2985	47.2287	6.74696	4	480	56	1	2	3	6.17379	3	2.5814	450450011021	5	1		56	1	2	3	480	2422	3		1			7
40961_341	40961	341	0	4	0.865918	54.6349	113482	86.3792	10.0616	6	31.0786	5.17977	240	62	1	1	2	5.48064	2	2.60502	530330025001	17.333	3	6083.55	62	1	1	2	240	1313	2		3		1	7
40965_341	40965	341	0	4	0.523319	54.6349	113482	86.3792	10.0616	6	31.0786	5.17977	400	30	1	1	3	5.99146	2	2.60502	530330025001	17.333	3	6083.55	30	1	1	3	400	2137	3		3		1	6
40969_341	40969	341	0	4	0.921524	54.6349	113482	86.3792	10.0616	6	31.0786	5.17977		50	1	1	2			2.60502	530330025001	17.333	3	6083.55	50	1	1	2	120	551.5	1		3		1	7
40974_341	40974	341	0	4	0.598523	54.6349	113482	86.3792	10.0616	6	31.0786	5.17977	180	40	0	2	3	5.19296	1	2.60502	530330025001	17.333	3	6083.55	40	0	2	3	180	964.5	1		3		1	6
40991_341	40991	341	0	4	0.682713	54.6349	113482	86.3792	10.0616	6	31.0786	5.17977			0					2.60502	530330025001	17.333	3	6083.55	65	0	2	3	600	2675.5	3		3		1	6
41023_341	41023	341	0	4	1.02797	54.6349	113482	86.3792	10.0616	6	31.0786	5.17977	480	67	1	2	1	6.17379	3	2.60502	530330025001	17.333	3	6083.55	67	1	2	1	480	2422	3		3		1	8
41025_341	41025	341	0	4	0.959763	54.6349	113482	86.3792	10.0616	6	31.0786	5.17977	180	58	1	2	2	5.19296	1	2.60502	530330025001	17.333	3	6083.55	58	1	2	2	180	964.5	1		3		1	10
41030_341	41030	341	0	4	0.811517	54.6349	113482	86.3792	10.0616	6	31.0786	5.17977	200	61	1	1	2	5.29832	2	2.60502	530330025001	17.333	3	6083.55	61	1	1	2	200	1087.5	2		3		1	7
20901_182	20901	182	0	2	1.05942	39.4524	313	29.1429	70.2985	47.2287	6.74696	4	300	63	0	1	2	5.70378	2	2.60681	450450011021	5	1		63	0	1	2	300	1622.5	2		1			3
20919_182	20919	182	0	2	0.969531	39.4524	313	29.1429	70.2985	47.2287	6.74696	4	260	71	1	1	3	5.56068	2	2.60681	450450011021	5	1		71	1	1	3	260	1470.5	2		1			5
21080_182	21080	182	0	2	1.00138	39.4524	535	1.40306	57.6471	41.0933	4.10933	1			0					2.60681	450450023031	8.833	1		43	0	2	2	150	725.5	1		1			8
21114_182	21114	182	0	2	0.975074	39.4524	313	29.1429	70.2985	47.2287	6.74696	4	200			2		5.29832	2	2.60681	450450011021	5	1		73	1	2	3	200	1087.5	2		1			8
21176_182	21176	182	0	2	1.01644	39.4524	535	1.40306	57.6471	41.0933	4.10933	1			0	2	1			2.60681	450450023031	8.833	1		32	0	2	1	270	1520	2		1			8
40633_262	40633	262	1	4	1.84508	40.1905	53628	13.282	22.1367	6	127.801	21.3002	720		1	1	3	6.57925	3	2.61015	530330110023	13.833	2	9350.01	32	1	1	3	720	2867.5	3		2		1	7
41435_262	41435	262	0	4	0.71521	40.1905	51797	30.6533	10.1131	5	27.4148	5.48296	30	38	0	1	3	3.4012		2.61015	530330103002	16.833	2	13547.9	38	0	1	3	215	1156.5	2		1		2	5
41469_262	41469	262	1	4	0.906239	40.1905	51797	30.6533	10.1131	5	27.4148	5.48296	360	45	1	2	3	5.8861	2	2.61015	530330103002	16.833	2	13547.9	45	1	2	3	360	1939	2		1		2	6
41494_262	41494	262	0	3	0.91554	40.1905	51797	30.6533	10.1131	5	27.4148	5.48296			0					2.61015	530330103002	16.833	2	13547.9	54	0	2	3	600	2675.5	3		2		3	8
41496_262	41496	262	0	4	0.955793	40.1905	51797	30.6533	10.1131	5	27.4148	5.48296	500	50	1	2	2	6.21461	3	2.61015	530330103002	16.833	2	13547.9	50	1	2	2	500	2523	3		1		2	8
41499_262	41499	262	1	4	0.950691	40.1905	51797	30.6533	10.1131	5	27.4148	5.48296	20	32	1	2	2	2.99573		2.61015	530330103002	16.833	2	13547.9	32	1	2	2	0	8.5	1		1		2	7
41506_262	41506	262	0	4	0.992665	40.1905	51797	30.6533	10.1131	5	27.4148	5.48296	240	62	1	1	3	5.48064	2	2.61015	530330103002	16.833	2	13547.9	62	1	1	3	240	1313	2		1		2	6
41510_262	41510	262	0	4	1.03793	40.1905	51797	30.6533	10.1131	5	27.4148	5.48296	260	55	1	2	3	5.56068	2	2.61015	530330103002	16.833	2	13547.9	55	1	2	3	260	1470.5	2		1		2	6
41519_262	41519	262	0	4	1.04254	40.1905	51797	30.6533	10.1131	5	27.4148	5.48296	150	51	1	1	2	5.01064	1	2.61015	530330103002	16.833	2	13547.9	51	1	1	2	150	725.5	1		1		2	6
41541_262	41541	262	0	4	1.06379	40.1905	51797	30.6533	10.1131	5	27.4148	5.48296	270	28	0	2	3	5.59842	2	2.61015	530330103002	16.833	2	13547.9	28	0	2	3	270	1520	2		1		2	6
40961_337	40961	337	0	4	0.789632	37.2937	113482	86.3792	10.0616	6	31.0786	5.17977	240	62	1	1	2	5.48064	2	2.65209	530330025001	17.333	3	6083.55	62	1	1	2	240	1313	2		3		1	7
40965_337	40965	337	0	4	1.08289	37.2937	113482	86.3792	10.0616	6	31.0786	5.17977	400	30	1	1	3	5.99146	2	2.65209	530330025001	17.333	3	6083.55	30	1	1	3	400	2137	3		3		1	6
40969_337	40969	337	0	4	0.851421	37.2937	113482	86.3792	10.0616	6	31.0786	5.17977		50	1	1	2			2.65209	530330025001	17.333	3	6083.55	50	1	1	2	120	551.5	1		3		1	7
40974_337	40974	337	0	4	1.14068	37.2937	113482	86.3792	10.0616	6	31.0786	5.17977	180	40	0	2	3	5.19296	1	2.65209	530330025001	17.333	3	6083.55	40	0	2	3	180	964.5	1		3		1	6
40991_337	40991	337	0	4	1.24229	37.2937	113482	86.3792	10.0616	6	31.0786	5.17977			0					2.65209	530330025001	17.333	3	6083.55	65	0	2	3	600	2675.5	3		3		1	6
41023_337	41023	337	0	4	0.874002	37.2937	113482	86.3792	10.0616	6	31.0786	5.17977	480	67	1	2	1	6.17379	3	2.65209	530330025001	17.333	3	6083.55	67	1	2	1	480	2422	3		3		1	8
41025_337	41025	337	0	4	1.04969	37.2937	113482	86.3792	10.0616	6	31.0786	5.17977	180	58	1	2	2	5.19296	1	2.65209	530330025001	17.333	3	6083.55	58	1	2	2	180	964.5	1		3		1	10
41034_337	41034	337	0	4	1.23911	37.2937	98600	77.8313	11.9679	5	29.8631	5.97262	90		1	2	3	4.49981		2.65209	530330024003	17	2	8348.38	30	1	2	3	160	844	1		2		1	11
41112_337	41112	337	0	4	0.760651	37.2937	106875	66.4938	14.0041	4	69.8856	17.4714	480	56				6.17379	3	2.65209	530330038002	13.5	3	8955.21	56	1	1	1	480	2422	3		2		1	9
41122_337	41122	337	0	4	0.977019	37.2937	106875	66.4938	14.0041	4	69.8856	17.4714	0	71	1		2			2.65209	530330038002	13.5	3	8955.21	71	1	2	2	360	1939	2		2		1	6
41123_337	41123	337	0	4	1.02741	37.2937	106875	66.4938	14.0041	4	69.8856	17.4714	270	35	1	2	3	5.59842	2	2.65209	530330038002	13.5	3	8955.21	35	1	2	3	270	1520	2		2		1	9
41212_337	41212	337	0	4	0.88879	37.2937	106875	66.4938	14.0041	4	69.8856	17.4714	430		1	1	2	6.06379	3	2.65209	530330038002	13.5	3	8955.21	64	1	1	2	430	2217	3		2		1	9
41226_337	41226	337	0	4	1.03949	37.2937	106875	66.4938	14.0041	4	69.8856	17.4714	40	50	1	2	3	3.68888		2.65209	530330038002	13.5	3	8955.21	50	1	2	3	240	1313	2		2		1	11
41232_337	41232	337	0	4	0.998133	37.2937	106875	66.4938	14.0041	4	69.8856	17.4714	300	41	1	1	3	5.70378	2	2.65209	530330038002	13.5	3	8955.21	41	1	1	3	300	1622.5	2		2		1	9
41030_345	41030	345	0	4	1.44868	43.2579	113482	86.3792	10.0616	6	31.0786	5.17977	200	61	1	1	2	5.29832	2	2.70853	530330025001	17.333	3	6083.55	61	1	1	2	200	1087.5	2		3		1	7
41043_345	41043	345	0	4	0.939414	43.2579	98600	77.8313	11.9679	5	29.8631	5.97262	315	35	1	2	2	5.75257	2	2.70853	530330024003	17	2	8348.38	35	1	2	2	315	1704	2		2		1	6
41054_345	41054	345	0	4	1.16999	43.2579	113482	86.3792	10.0616	6	31.0786	5.17977	430		1	2	3	6.06379	3	2.70853	530330025001	17.333	3	6083.55	28	1	2	3	430	2217	3		3		1	6
41065_345	41065	345	0	4	1.09292	43.2579	98600	77.8313	11.9679	5	29.8631	5.97262	300	45	1	1	3	5.70378		2.70853	530330024003	17	2	8348.38	45	1	1	3	170	920.5	1		2		1	5
41071_345	41071	345	0	4	0.9074	43.2579	98600	77.8313	11.9679	5	29.8631	5.97262	150	59	1	2	3	5.01064	1	2.70853	530330024003	17	2	8348.38	59	1	2	3	150	725.5	1		2		1	5
41077_345	41077	345	0	4	0.971395	43.2579	98600	77.8313	11.9679	5	29.8631	5.97262	20	62	1	2	3	2.99573		2.70853	530330024003	17	2	8348.38	62	1	2	3	1200	3061	3		2		1	5
41082_345	41082	345	0	4	1.06727	43.2579	98600	77.8313	11.9679	5	29.8631	5.97262	130	49	1	2	2	4.86753	1	2.70853	530330024003	17	2	8348.38	49	1	2	2	130	577.5	1		2		1	6
41084_345	41084	345	0	4	1.03569	43.2579	98600	77.8313	11.9679	5	29.8631	5.97262	420	31	1	1	3	6.04025	3	2.70853	530330024003	17	2	8348.38	31	1	1	3	420	2176	3		2		1	7
41094_345	41094	345	0	4	0.945397	43.2579	98600	77.8313	11.9679	5	29.8631	5.97262		55	1	2	3			2.70853	530330024003	17	2	8348.38	55	1	2	3	420	2176	3		2		1	5
41101_345	41101	345	0	4	0.854857	43.2579	98600	77.8313	11.9679	5	29.8631	5.97262	170	32	1	2	3	5.1358	1	2.70853	530330024003	17	2	8348.38	32	1	2	3	170	920.5	1		2		1	4
41155_345	41155	345	0	4	0.73397	43.2579	145833	72.9566	19.0716	5	452.523	90.5045	300	44	1	2	3	5.70378	2	2.70853	530330039002	13.333	3	6341.17	44	1	2	3	300	1622.5	2		3		1	7
41172_345	41172	345	0	4	0.996356	43.2579	145833	72.9566	19.0716	5	452.523	90.5045	469	60	0	1	3	6.1506	3	2.70853	530330039002	13.333	3	6341.17	60	0	1	3	469	2346	3		3		1	5
41177_345	41177	345	0	4	0.832991	43.2579	145833	72.9566	19.0716	5	452.523	90.5045		43	0	2	3			2.70853	530330039002	13.333	3	6341.17	43	0	2	3	315	1704	2		3		1	7
41183_345	41183	345	0	4	0.985364	43.2579	157426	88.9838	13.3219	4	449.814	112.454	270	54	1	2	2	5.59842	2	2.70853	530330040002	13.833	3	8996.7	54	1	2	2	270	1520	2		3		1	5
41185_345	41185	345	0	4	0.957452	43.2579	157426	88.9838	13.3219	4	449.814	112.454	350	55	1	2	2	5.85793	2	2.70853	530330040002	13.833	3	8996.7	55	1	2	2	350	1836	2		3		1	5
41330_345	41330	345	0	4	0.938829	43.2579	145833	72.9566	19.0716	5	452.523	90.5045	180	16	1	1	1	5.19296		2.70853	530330039002	13.333	3	6341.17	16	1	1	1	200	1087.5	2		3		1	6
41339_345	41339	345	0	4	0.907432	43.2579	145833	72.9566	19.0716	5	452.523	90.5045	30	70	1	2	3	3.4012		2.70853	530330039002	13.333	3	6341.17	70	1	2	3	540	2594.5	3		3		1	6
20304_109	20304	109	0	2	0.745465	39.627	652	2.10748	52.7417	41.7892	4.64325	1	45	46	0	1	1	3.80666	1	2.76116	450450007002	9.667	1		46	0	1	1	45	97.5	1		2			9
20317_109	20317	109	0	2	0.595447	39.627	652	2.10748	52.7417	41.7892	4.64325	1	170	54	1	1	1	5.1358	1	2.76116	450450007002	9.667	1		54	1	1	1	170	920.5	1		2			10
21415_109	21415	109	1	2	1.91865	39.627	403	3.7037	81.4126	84.7843	10.598	1	150	43	0	2	2	5.01064	1	2.76116	450450022012	9.833	1		43	0	2	2	150	725.5	1		1			18
21559_109	21559	109	0	2	0.846282	39.627	555	0.485437	48.9796	24.1933	4.03222	1	315	53	0	2	1	5.75257	2	2.76116	450450021052	10.167	1		53	0	2	1	315	1704	2		2			6
21592_109	21592	109	0	2	0.986482	39.627	555	0.485437	48.9796	24.1933	4.03222	1				2				2.76116	450450021052	10.167	1		60	1	2	2	455	2338.5	3		2			6
21655_109	21655	109	0	2	1.01239	39.627	636	0.429799	45.4893	52.135	5.79278	1	360	51	0	1	1	5.8861	2	2.76116	450450008001	10.667	1		51	0	1	1	360	1939	2		2			7
21733_109	21733	109	0	2	0.958316	39.627	652	2.10748	52.7417	41.7892	4.64325	1	0	45	0	2	2		1	2.76116	450450007002	9.667	1		45	0	2	2	0	8.5	1		2			9
30147_440	30147	440	1	3	0.514321	44.0079	18504	2.5126	12.3618	12	123.685	10.3071	900	28	0	2	2	6.80239	3	2.82127	371830508001	17	1	7875.22	28	0	2	2	900	2942.5	3		1		3	12
30290_440	30290	440	0	3	0.327568	44.0079	14688	22.453	2.5957	14	392.901	28.0643	240	33	0	2	3	5.48064	2	2.82127	371830509001	13.833	1	7185.23	33	0	2	3	240	1313	2		1		3	16
30317_440	30317	440	0	3	0.386567	44.0079	14688	22.453	2.5957	14	392.901	28.0643	1080	42	1	1		6.98472	3	2.82127	371830509001	13.833	1	7185.23	42	1	1	2	1080	3008	3		1		3	15
30332_440	30332	440	0	3	0.412621	44.0079	14688	22.453	2.5957	14	392.901	28.0643	90	28	0	2	2	4.49981		2.82127	371830509001	13.833	1	7185.23	28	0	2	2	140	637	1		1		3	19
30383_440	30383	440	0	3	0.390302	44.0079	16369	2.2822	14.1079	12	120.381	10.0317	300	40	1	2	2	5.70378	2	2.82127	371830509003	12.5	1	2979.53	40	1	2	2	300	1622.5	2		1		2	16
30392_440	30392	440	0	3	0.297109	44.0079	18504	2.5126	12.3618	12	123.685	10.3071	720	61	0	2	2	6.57925	3	2.82127	371830508001	17	1	7875.22	61	0	2	2	720	2867.5	3		1		3	12
30417_440	30417	440	1	3	0.509257	44.0079	16369	2.2822	14.1079	12	120.381	10.0317	90	28	1	2	3	4.49981	1	2.82127	371830509003	12.5	1	2979.53	28	1	2	3	90	284	1		1		2	16
30471_440	30471	440	0	3	0.474261	44.0079	16369	2.2822	14.1079	12	120.381	10.0317	60	38	1	2	1	4.09434	1	2.82127	371830509003	12.5	1	2979.53	38	1	2	1	60	139.5	1		1		2	14
30534_440	30534	440	0	3	0.213975	44.0079	27837	6.0086	6.0086	14	125.462	8.96154	250	28	1	1	2	5.52146	2	2.82127	371830508002	13.167	1	3139.03	28	1	1	2	250	1433.5	2		2		2	12
30572_440	30572	440	0	3	0.179247	44.0079	18504	2.5126	12.3618	12	123.685	10.3071		65	0	2	3			2.82127	371830508001	17	1	7875.22	65	0	2	3	360	1939	2		1		3	13
30586_440	30586	440	0	3	0.980393	44.0079	17259	13.1737	11.1377	13	430.164	33.0896			0					2.82127	371830509002	12.333	1	2354.71	32	0	2	2	360	1939	2		1		2	14
30601_440	30601	440	0	3	1.15808	44.0079	17259	13.1737	11.1377	13	430.164	33.0896			0					2.82127	371830509002	12.333	1	2354.71	39	0	2	2	135	594	1		1		2	11
30612_440	30612	440	0	3	1.17307	44.0079	17259	13.1737	11.1377	13	430.164	33.0896	0	38	0	2	2			2.82127	371830509002	12.333	1	2354.71	38	0	2	2	600	2675.5	3		1		2	11
31933_440	31933	440	0	3	0.588451	44.0079	25375	40.076	2.3649	10	122.237	12.2237				2	2			2.82127	371830508003	9.333	1	6605.57	46	0	2	2	45	97.5	1		2		3	10
32074_440	32074	440	0	3	0.596572	44.0079	27837	6.0086	6.0086	14	125.462	8.96154	240	49	0	2	1	5.48064	2	2.82127	371830508002	13.167	1	3139.03	49	0	2	1	240	1313	2		2		2	9
32110_440	32110	440	0	3	0.607216	44.0079	27837	6.0086	6.0086	14	125.462	8.96154		48	0	2	2			2.82127	371830508002	13.167	1	3139.03	48	0	2	2	1100	3028	3		2		2	9
32137_440	32137	440	0	3	0.59815	44.0079	27837	6.0086	6.0086	14	125.462	8.96154	450		0	2	1	6.10925	3	2.82127	371830508002	13.167	1	3139.03	61	0	2	1	450	2284	3		2		2	9
32199_440	32199	440	0	3	1.68316	44.0079	30190	0.6767	17.2932	10	174.052	17.4052	360		0	2	3	5.8861	2	2.82127	371830521014	13.333	1	2015.77	25	0	2	3	360	1939	2		2		1	8
32632_440	32632	440	1	3	10.2338	44.0079	73659	84.064	37.1445	1	0.223273	0.223273	600	34	1	1	2	6.39693	3	2.82127	371830537222	16.667	2	4572.58	34	1	1	2	600	2675.5	3		3		2	10
12165_376	12165	376	0	1	0.844704	36.5119	31094	21.65	11.11	11	16.4448	1.49498	360	26	1	1	3	5.8861	2	2.85061	360470397002	11.167	1	37921.5	26	1	1	3	360	1939	2	177.5	1	75.5	1	15
12174_376	12174	376	0	1	0.802842	36.5119	31094	21.65	11.11	11	16.4448	1.49498	270	32	1	2	2	5.59842	2	2.85061	360470397002	11.167	1	37921.5	32	1	2	2	270	1520	2	177.5	1	75.5	1	15
12606_376	12606	376	0	1	0.704212	36.5119	19231	3.46	19.38	13	18.7628	1.44329	160	28	1	2	2	5.07517	1	2.85061	360470373001	12.833	1	38819.6	28	1	2	2	160	844	1	10	1	100	1	19
12742_376	12742	376	0	1	0.852645	36.5119	35773	17.06	12.23	12	17.555	1.46292	375	28	0	2	2	5.92693	2	2.85061	360470373002	7	2	74329.1	28	0	2	2	375	2048.5	2	281	2	468	3	21
12884_376	12884	376	0	1	0.783959	36.5119	29469	2.97	14.08	13	19.819	1.52454			0					2.85061	360470373003	10	1	62915.5	43	0	1	3	105	422	1	131.5	1	384.5	2	21
12907_376	12907	376	0	1	0.890058	36.5119	29469	2.97	14.08	13	19.819	1.52454	600	49	0	1	1	6.39693	3	2.85061	360470373003	10	1	62915.5	49	0	1	1	600	2675.5	3	131.5	1	384.5	2	20
12935_376	12935	376	0	1	1.03484	36.5119	33092	4.07	3.42	13	16.804	1.29262	25	30		2	1	3.21888		2.85061	360470369001	12.5	1	49686.4	30	0	2	1	182	1013.5	1	213	2	181	1	21
13053_376	13053	376	0	1	0.810373	36.5119	35773	17.06	12.23	12	17.555	1.46292	100	35	1	2	2	4.60517	1	2.85061	360470373002	7	2	74329.1	35	1	2	2	100	360	1	281	2	468	3	22
13070_376	13070	376	0	1	0.844661	36.5119	35773	17.06	12.23	12	17.555	1.46292	220	60	1	1	1	5.39363	2	2.85061	360470373002	7	2	74329.1	60	1	1	1	220	1169.5	2	281	2	468	3	20
13120_376	13120	376	0	1	1.10591	36.5119	33092	4.07	3.42	13	16.804	1.29262	495	48	0	2		6.20456	3	2.85061	360470369001	12.5	1	49686.4	48	0	2	1	495	2504.5	3	213	2	181	1	20
13253_376	13253	376	0	1	0.835881	36.5119	29469	2.97	14.08	13	19.819	1.52454			0					2.85061	360470373003	10	1	62915.5	28	0	1	1	140	637	1	131.5	1	384.5	2	21
30653_221	30653	221	0	3	0.988794	39.9405	84844	95.6746	8.9598	12	99.7359	8.31132	230	69	1	2	3	5.43808	2	2.94456	371830504001	16.667	2	1641.25	69	1	2	3	230	1205.5	2		3		1	4
31111_221	31111	221	0	3	0.344302	39.9405	64408	95.4102	12.793	11	135.328	12.3025	630	32	1	2	2	6.44572	3	2.94456	371830512001	14.5	2	5998.76	32	1	2	2	630	2741	3		2		3	10
31117_221	31117	221	0	3	0.594646	39.9405	64408	95.4102	12.793	11	135.328	12.3025	360	37	1	2	2	5.8861	2	2.94456	371830512001	14.5	2	5998.76	37	1	2	2	360	1939	2		2		3	10
31169_221	31169	221	0	3	1.04646	39.9405	64408	95.4102	12.793	11	135.328	12.3025	240	28	1	2	3	5.48064	2	2.94456	371830512001	14.5	2	5998.76	28	1	2	3	240	1313	2		2		3	11
31201_221	31201	221	0	3	0.893028	39.9405	64408	95.4102	12.793	11	135.328	12.3025	450	28	1	1	2	6.10925	3	2.94456	371830512001	14.5	2	5998.76	28	1	1	2	450	2284	3		2		3	9
31213_221	31213	221	0	3	0.781995	39.9405	57198	91.5888	10.0647	8	62.3052	7.78814	600	33	1	2	3	6.39693	3	2.94456	371830503001	18.333	2	5184.69	33	1	2	3	600	2675.5	3		2		3	7
31218_221	31218	221	1	3	0.702305	39.9405	57198	91.5888	10.0647	8	62.3052	7.78814	480		1	2	3	6.17379	3	2.94456	371830503001	18.333	2	5184.69	35	1	2	3	480	2422	3		2		3	13
31222_221	31222	221	0	3	0.719311	39.9405	57198	91.5888	10.0647	8	62.3052	7.78814		83	0	2	2			2.94456	371830503001	18.333	2	5184.69	83	0	2	2	350	1836	2		2		3	7
31230_221	31230	221	0	3	0.900155	39.9405	57198	91.5888	10.0647	8	62.3052	7.78814	90	30	1	2	2	4.49981		2.94456	371830503001	18.333	2	5184.69	30	1	2	2	180	964.5	1		2		3	6
31233_221	31233	221	0	3	0.781747	39.9405	57198	91.5888	10.0647	8	62.3052	7.78814	300	26	1	2	2	5.70378	2	2.94456	371830503001	18.333	2	5184.69	26	1	2	2	300	1622.5	2		2		3	6
40456_352	40456	352	0	4	0.612516	40.1032	127813	96.7574	5.79039	6	159.012	26.5021	450	44	1	1	2	6.10925	3	3.09446	530330042004	15.167	3	11877.1	44	1	1	2	450	2284	3		3		2	10
40490_352	40490	352	0	4	0.382404	40.1032	110000	67.5566	7.4289	6	159.833	26.6389			0					3.09446	530330042002	17.5	3	8699.32	46	0	1	2	98	314.5	1		2		1	9
40505_352	40505	352	0	4	0.551175	40.1032	127813	96.7574	5.79039	6	159.012	26.5021	210	51	0	2	3	5.34711		3.09446	530330042004	15.167	3	11877.1	51	0	2	3	240	1313	2		3		2	9
40506_352	40506	352	0	4	0.562987	40.1032	127813	96.7574	5.79039	6	159.012	26.5021	120	61	1	1	3	4.78749	1	3.09446	530330042004	15.167	3	11877.1	61	1	1	3	120	551.5	1		3		2	9
40507_352	40507	352	0	4	0.618848	40.1032	127813	96.7574	5.79039	6	159.012	26.5021	854	81	1	1	3	6.74993	3	3.09446	530330042004	15.167	3	11877.1	81	1	1	3	854	2916.5	3		3		2	10
40511_352	40511	352	0	4	0.665731	40.1032	110000	67.5566	7.4289	6	159.833	26.6389	525	38	0	2	3	6.2634	3	3.09446	530330042002	17.5	3	8699.32	38	0	2	3	525	2558.5	3		2		1	6
40513_352	40513	352	0	4	0.666141	40.1032	110000	67.5566	7.4289	6	159.833	26.6389	360	63	1	2	3	5.8861	2	3.09446	530330042002	17.5	3	8699.32	63	1	2	3	360	1939	2		2		1	10
40519_352	40519	352	1	4	0.860207	40.1032	110000	67.5566	7.4289	6	159.833	26.6389	375	30	1	1	3	5.92693	2	3.09446	530330042002	17.5	3	8699.32	30	1	1	3	375	2048.5	2		2		1	6
40530_352	40530	352	0	4	0.714987	40.1032	127813	96.7574	5.79039	6	159.012	26.5021	555	48	1	2	3	6.31897	3	3.09446	530330042004	15.167	3	11877.1	48	1	2	3	555	2633	3		3		2	11
40542_352	40542	352	0	4	0.830369	40.1032	127813	96.7574	5.79039	6	159.012	26.5021			1	2	3			3.09446	530330042004	15.167	3	11877.1	28	1	2	3	375	2048.5	2		3		2	7
41034_352	41034	352	0	4	1.05602	40.1032	98600	77.8313	11.9679	5	29.8631	5.97262	90		1	2	3	4.49981		3.09446	530330024003	17	2	8348.38	30	1	2	3	160	844	1		2		1	11
41082_352	41082	352	0	4	0.918834	40.1032	98600	77.8313	11.9679	5	29.8631	5.97262	130	49	1	2	2	4.86753	1	3.09446	530330024003	17	2	8348.38	49	1	2	2	130	577.5	1		2		1	6
41084_352	41084	352	0	4	0.950406	40.1032	98600	77.8313	11.9679	5	29.8631	5.97262	420	31	1	1	3	6.04025	3	3.09446	530330024003	17	2	8348.38	31	1	1	3	420	2176	3		2		1	7
41094_352	41094	352	0	4	0.963193	40.1032	98600	77.8313	11.9679	5	29.8631	5.97262		55	1	2	3			3.09446	530330024003	17	2	8348.38	55	1	2	3	420	2176	3		2		1	5
41112_352	41112	352	0	4	1.0212	40.1032	106875	66.4938	14.0041	4	69.8856	17.4714	480	56				6.17379	3	3.09446	530330038002	13.5	3	8955.21	56	1	1	1	480	2422	3		2		1	9
41155_352	41155	352	1	4	0.873697	40.1032	145833	72.9566	19.0716	5	452.523	90.5045	300	44	1	2	3	5.70378	2	3.09446	530330039002	13.333	3	6341.17	44	1	2	3	300	1622.5	2		3		1	7
41172_352	41172	352	0	4	0.645499	40.1032	145833	72.9566	19.0716	5	452.523	90.5045	469	60	0	1	3	6.1506	3	3.09446	530330039002	13.333	3	6341.17	60	0	1	3	469	2346	3		3		1	5
41177_352	41177	352	0	4	0.47945	40.1032	145833	72.9566	19.0716	5	452.523	90.5045		43	0	2	3			3.09446	530330039002	13.333	3	6341.17	43	0	2	3	315	1704	2		3		1	7
41183_352	41183	352	0	4	1.03163	40.1032	157426	88.9838	13.3219	4	449.814	112.454	270	54	1	2	2	5.59842	2	3.09446	530330040002	13.833	3	8996.7	54	1	2	2	270	1520	2		3		1	5
41185_352	41185	352	0	4	1.05955	40.1032	157426	88.9838	13.3219	4	449.814	112.454	350	55	1	2	2	5.85793	2	3.09446	530330040002	13.833	3	8996.7	55	1	2	2	350	1836	2		3		1	5
41212_352	41212	352	0	4	0.903169	40.1032	106875	66.4938	14.0041	4	69.8856	17.4714	430		1	1	2	6.06379	3	3.09446	530330038002	13.5	3	8955.21	64	1	1	2	430	2217	3		2		1	9
41226_352	41226	352	0	4	0.726563	40.1032	106875	66.4938	14.0041	4	69.8856	17.4714	40	50	1	2	3	3.68888		3.09446	530330038002	13.5	3	8955.21	50	1	2	3	240	1313	2		2		1	11
41232_352	41232	352	0	4	0.811877	40.1032	106875	66.4938	14.0041	4	69.8856	17.4714	300	41	1	1	3	5.70378	2	3.09446	530330038002	13.5	3	8955.21	41	1	1	3	300	1622.5	2		2		1	9
41248_352	41248	352	0	4	0.498315	40.1032	127813	96.7574	5.79039	6	159.012	26.5021	960	64	1	2	2	6.86693	3	3.09446	530330042004	15.167	3	11877.1	64	1	2	2	960	2987	3		3		2	9
41287_352	41287	352	1	4	0.235891	40.1032	110000	67.5566	7.4289	6	159.833	26.6389	360	43	1	2	2	5.8861	2	3.09446	530330042002	17.5	3	8699.32	43	1	2	2	360	1939	2		2		1	5
41288_352	41288	352	1	4	0.245821	40.1032	110000	67.5566	7.4289	6	159.833	26.6389	510	54	0	2	2	6.23441	3	3.09446	530330042002	17.5	3	8699.32	54	0	2	2	510	2539.5	3		2		1	6
41295_352	41295	352	1	4	0.19539	40.1032	145833	72.9566	19.0716	5	452.523	90.5045	150	39	1	1	3	5.01064	1	3.09446	530330039002	13.333	3	6341.17	39	1	1	3	150	725.5	1		3		1	5
41310_352	41310	352	1	4	0.366124	40.1032	110000	67.5566	7.4289	6	159.833	26.6389	160		1	1	2	5.07517	1	3.09446	530330042002	17.5	3	8699.32	61	1	1	2	160	844	1		2		1	7
41319_352	41319	352	1	4	0.373761	40.1032	111164	77.292	26.9581	6	470.495	78.4158		66	1	2	3			3.09446	530330042001	14.167	3	6515.7	66	1	2	3	210	1126	2		3		1	6
41320_352	41320	352	0	4	0.32548	40.1032	111164	77.292	26.9581	6	470.495	78.4158	300	64	1	1	3	5.70378	2	3.09446	530330042001	14.167	3	6515.7	64	1	1	3	300	1622.5	2		3		1	9
41330_352	41330	352	0	4	0.398448	40.1032	145833	72.9566	19.0716	5	452.523	90.5045	180	16	1	1	1	5.19296		3.09446	530330039002	13.333	3	6341.17	16	1	1	1	200	1087.5	2		3		1	6
41339_352	41339	352	1	4	0.521417	40.1032	145833	72.9566	19.0716	5	452.523	90.5045	30	70	1	2	3	3.4012		3.09446	530330039002	13.333	3	6341.17	70	1	2	3	540	2594.5	3		3		1	6
41372_352	41372	352	0	4	0.496562	40.1032	145833	72.9566	19.0716	5	452.523	90.5045	1050	73	1	1	3	6.95655	3	3.09446	530330039002	13.333	3	6341.17	73	1	1	3	1050	2998	3		3		1	5
41397_352	41397	352	0	4	0.745018	40.1032	157426	88.9838	13.3219	4	449.814	112.454	360	49	1	1	3	5.8861	2	3.09446	530330040002	13.833	3	8996.7	49	1	1	3	360	1939	2		3		1	5
41415_352	41415	352	0	4	0.88431	40.1032	111164	77.292	26.9581	6	470.495	78.4158	200	39	1	1	2	5.29832		3.09446	530330042001	14.167	3	6515.7	39	1	1	2	300	1622.5	2		3		1	5
41418_352	41418	352	1	4	0.804489	40.1032	111164	77.292	26.9581	6	470.495	78.4158	600	54	1	2	3	6.39693	3	3.09446	530330042001	14.167	3	6515.7	54	1	2	3	600	2675.5	3		3		1	5
40633_263	40633	263	1	4	1.62162	63.4167	53628	13.282	22.1367	6	127.801	21.3002	720		1	1	3	6.57925	3	3.14679	530330110023	13.833	2	9350.01	32	1	1	3	720	2867.5	3		2		1	7
41435_263	41435	263	0	4	0.410105	63.4167	51797	30.6533	10.1131	5	27.4148	5.48296	30	38	0	1	3	3.4012		3.14679	530330103002	16.833	2	13547.9	38	0	1	3	215	1156.5	2		1		2	5
41469_263	41469	263	0	4	0.526649	63.4167	51797	30.6533	10.1131	5	27.4148	5.48296	360	45	1	2	3	5.8861	2	3.14679	530330103002	16.833	2	13547.9	45	1	2	3	360	1939	2		1		2	6
41494_263	41494	263	0	3	0.486819	63.4167	51797	30.6533	10.1131	5	27.4148	5.48296			0					3.14679	530330103002	16.833	2	13547.9	54	0	2	3	600	2675.5	3		2		3	8
41496_263	41496	263	0	4	0.527066	63.4167	51797	30.6533	10.1131	5	27.4148	5.48296	500	50	1	2	2	6.21461	3	3.14679	530330103002	16.833	2	13547.9	50	1	2	2	500	2523	3		1		2	8
41499_263	41499	263	0	4	0.521964	63.4167	51797	30.6533	10.1131	5	27.4148	5.48296	20	32	1	2	2	2.99573		3.14679	530330103002	16.833	2	13547.9	32	1	2	2	0	8.5	1		1		2	7
41506_263	41506	263	0	4	0.563938	63.4167	51797	30.6533	10.1131	5	27.4148	5.48296	240	62	1	1	3	5.48064	2	3.14679	530330103002	16.833	2	13547.9	62	1	1	3	240	1313	2		1		2	6
41510_263	41510	263	0	4	0.609211	63.4167	51797	30.6533	10.1131	5	27.4148	5.48296	260	55	1	2	3	5.56068	2	3.14679	530330103002	16.833	2	13547.9	55	1	2	3	260	1470.5	2		1		2	6
41519_263	41519	263	0	4	0.613809	63.4167	51797	30.6533	10.1131	5	27.4148	5.48296	150	51	1	1	2	5.01064	1	3.14679	530330103002	16.833	2	13547.9	51	1	1	2	150	725.5	1		1		2	6
41525_263	41525	263	0	4	0.679544	63.4167	51797	30.6533	10.1131	5	27.4148	5.48296		36	1	1	2			3.14679	530330103002	16.833	2	13547.9	36	1	1	2	170	920.5	1		1		2	7
41541_263	41541	263	0	4	0.684198	63.4167	51797	30.6533	10.1131	5	27.4148	5.48296	270	28	0	2	3	5.59842	2	3.14679	530330103002	16.833	2	13547.9	28	0	2	3	270	1520	2		1		2	6
41600_263	41600	263	0	4	0.971495	63.4167	53145	29.7918	7.82484	4	36.427	9.10674	210		1	2	3	5.34711	2	3.14679	530330111012	16.667	2	9169.91	71	1	2	3	210	1126	2		2		1	5
41602_263	41602	263	0	4	1.0603	63.4167	44777	16.8579	15.7105	6	134.261	22.3769	300	50	1	2	2	5.70378	2	3.14679	530330110011	16.5	2	10572.3	50	1	2	2	300	1622.5	2		1		2	8
41615_263	41615	263	0	4	1.03998	63.4167	44777	16.8579	15.7105	6	134.261	22.3769	30	45	0	2	3	3.4012		3.14679	530330110011	16.5	2	10572.3	45	0	2	3	240	1313	2		1		2	6
30765_225	30765	225	0	3	0.46153	61.381	84844	95.6746	8.9598	12	99.7359	8.31132	270	75	1	2	3	5.59842	2	3.1649	371830504001	16.667	2	1641.25	75	1	2	3	270	1520	2		3		1	5
30773_225	30773	225	0	3	0.358208	61.381	84844	95.6746	8.9598	12	99.7359	8.31132	600	65	1	2	3	6.39693	3	3.1649	371830504001	16.667	2	1641.25	65	1	2	3	600	2675.5	3		3		1	5
30808_225	30808	225	1	3	0.115171	61.381	84844	95.6746	8.9598	12	99.7359	8.31132	900	71	1	1	2	6.80239	3	3.1649	371830504001	16.667	2	1641.25	71	1	1	2	900	2942.5	3		3		1	6
30811_225	30811	225	0	3	0.416325	61.381	84844	95.6746	8.9598	12	99.7359	8.31132		64	1	1	2			3.1649	371830504001	16.667	2	1641.25	64	1	1	2	240	1313	2		3		1	6
30815_225	30815	225	0	3	0.685795	61.381	84844	95.6746	8.9598	12	99.7359	8.31132	210	37	1	1	2	5.34711	2	3.1649	371830504001	16.667	2	1641.25	37	1	1	2	210	1126	2		3		1	6
30816_225	30816	225	0	3	0.382516	61.381	84844	95.6746	8.9598	12	99.7359	8.31132	98	46	1	1	2	4.58497	1	3.1649	371830504001	16.667	2	1641.25	46	1	1	2	98	314.5	1		3		1	5
30271_435	30271	435	0	3	1.33322	40.119	14688	22.453	2.5957	14	392.901	28.0643	516		0	2	2	6.24611	3	3.24761	371830509001	13.833	1	7185.23	74	0	2	2	516	2551.5	3		1		3	8
30674_435	30674	435	0	3	1.25853	40.119	32528	31.9895	8.8482	11	446.769	40.6153	840	45	1	2	1	6.7334		3.24761	371830545001	14.833	1	1950.38	45	1	2	1	180	964.5	1		2		1	16
30674_435	30674	435	0	3	1.25853	40.119	32528	31.9895	8.8482	11	446.769	40.6153	840	45	1	2	1	6.7334		3.24761	371830545001	14.833	1	1950.38	45	1	2	1	180	964.5	1		2		1	16
30705_435	30705	435	0	3	1.50315	40.119	32528	31.9895	8.8482	11	446.769	40.6153	115	32	1	2	2	4.74493	1	3.24761	371830545001	14.833	1	1950.38	32	1	2	2	115	524.5	1		2		1	8
31859_435	31859	435	1	3	4.84145	40.119	169605	95.5529	21.0337	10	100.832	10.0832	630	48	1	1	2	6.44572	3	3.24761	371830517003	13.833	3	834.722	48	1	1	2	630	2741	3		3		1	5
12606_368	12606	368	0	1	0.697905	51.1548	19231	3.46	19.38	13	18.7628	1.44329	160	28	1	2	2	5.07517	1	3.25393	360470373001	12.833	1	38819.6	28	1	2	2	160	844	1	10	1	100	1	19
12742_368	12742	368	0	1	0.651222	51.1548	35773	17.06	12.23	12	17.555	1.46292	375	28	0	2	2	5.92693	2	3.25393	360470373002	7	2	74329.1	28	0	2	2	375	2048.5	2	281	2	468	3	21
12884_368	12884	368	0	1	0.737313	51.1548	29469	2.97	14.08	13	19.819	1.52454			0					3.25393	360470373003	10	1	62915.5	43	0	1	3	105	422	1	131.5	1	384.5	2	21
12907_368	12907	368	0	1	0.752772	51.1548	29469	2.97	14.08	13	19.819	1.52454	600	49	0	1	1	6.39693	3	3.25393	360470373003	10	1	62915.5	49	0	1	1	600	2675.5	3	131.5	1	384.5	2	20
12935_368	12935	368	0	1	0.343892	51.1548	33092	4.07	3.42	13	16.804	1.29262	25	30		2	1	3.21888		3.25393	360470369001	12.5	1	49686.4	30	0	2	1	182	1013.5	1	213	2	181	1	21
13053_368	13053	368	0	1	0.705797	51.1548	35773	17.06	12.23	12	17.555	1.46292	100	35	1	2	2	4.60517	1	3.25393	360470373002	7	2	74329.1	35	1	2	2	100	360	1	281	2	468	3	22
13070_368	13070	368	0	1	0.671509	51.1548	35773	17.06	12.23	12	17.555	1.46292	220	60	1	1	1	5.39363	2	3.25393	360470373002	7	2	74329.1	60	1	1	1	220	1169.5	2	281	2	468	3	20
13120_368	13120	368	0	1	0.311748	51.1548	33092	4.07	3.42	13	16.804	1.29262	495	48	0	2		6.20456	3	3.25393	360470369001	12.5	1	49686.4	48	0	2	1	495	2504.5	3	213	2	181	1	20
13253_368	13253	368	0	1	0.698595	51.1548	29469	2.97	14.08	13	19.819	1.52454			0					3.25393	360470373003	10	1	62915.5	28	0	1	1	140	637	1	131.5	1	384.5	2	21
12165_372	12165	372	0	1	0.437787	41.9365	31094	21.65	11.11	11	16.4448	1.49498	360	26	1	1	3	5.8861	2	3.26928	360470397002	11.167	1	37921.5	26	1	1	3	360	1939	2	177.5	1	75.5	1	15
12174_372	12174	372	0	1	0.479655	41.9365	31094	21.65	11.11	11	16.4448	1.49498	270	32	1	2	2	5.59842	2	3.26928	360470397002	11.167	1	37921.5	32	1	2	2	270	1520	2	177.5	1	75.5	1	15
12606_372	12606	372	1	1	0.351553	41.9365	19231	3.46	19.38	13	18.7628	1.44329	160	28	1	2	2	5.07517	1	3.26928	360470373001	12.833	1	38819.6	28	1	2	2	160	844	1	10	1	100	1	19
12742_372	12742	372	1	1	0.474342	41.9365	35773	17.06	12.23	12	17.555	1.46292	375	28	0	2	2	5.92693	2	3.26928	360470373002	7	2	74329.1	28	0	2	2	375	2048.5	2	281	2	468	3	21
12884_372	12884	372	1	1	0.389177	41.9365	29469	2.97	14.08	13	19.819	1.52454			0					3.26928	360470373003	10	1	62915.5	43	0	1	3	105	422	1	131.5	1	384.5	2	21
12907_372	12907	372	0	1	0.385697	41.9365	29469	2.97	14.08	13	19.819	1.52454	600	49	0	1	1	6.39693	3	3.26928	360470373003	10	1	62915.5	49	0	1	1	600	2675.5	3	131.5	1	384.5	2	20
12935_372	12935	372	0	1	0.709668	41.9365	33092	4.07	3.42	13	16.804	1.29262	25	30		2	1	3.21888		3.26928	360470369001	12.5	1	49686.4	30	0	2	1	182	1013.5	1	213	2	181	1	21
13053_372	13053	372	1	1	0.43207	41.9365	35773	17.06	12.23	12	17.555	1.46292	100	35	1	2	2	4.60517	1	3.26928	360470373002	7	2	74329.1	35	1	2	2	100	360	1	281	2	468	3	22
13053_372	13053	372	1	1	0.43207	41.9365	35773	17.06	12.23	12	17.555	1.46292	100	35	1	2	2	4.60517	1	3.26928	360470373002	7	2	74329.1	35	1	2	2	100	360	1	281	2	468	3	22
13070_372	13070	372	0	1	0.466351	41.9365	35773	17.06	12.23	12	17.555	1.46292	220	60	1	1	1	5.39363	2	3.26928	360470373002	7	2	74329.1	60	1	1	1	220	1169.5	2	281	2	468	3	20
13120_372	13120	372	0	1	0.78074	41.9365	33092	4.07	3.42	13	16.804	1.29262	495	48	0	2		6.20456	3	3.26928	360470369001	12.5	1	49686.4	48	0	2	1	495	2504.5	3	213	2	181	1	20
13253_372	13253	372	0	1	0.439875	41.9365	29469	2.97	14.08	13	19.819	1.52454			0					3.26928	360470373003	10	1	62915.5	28	0	1	1	140	637	1	131.5	1	384.5	2	21
40505_353	40505	353	0	4	1.11169	57.0159	127813	96.7574	5.79039	6	159.012	26.5021	210	51	0	2	3	5.34711		3.29715	530330042004	15.167	3	11877.1	51	0	2	3	240	1313	2		3		2	9
40961_353	40961	353	0	4	0.762652	57.0159	113482	86.3792	10.0616	6	31.0786	5.17977	240	62	1	1	2	5.48064	2	3.29715	530330025001	17.333	3	6083.55	62	1	1	2	240	1313	2		3		1	7
40965_353	40965	353	0	4	1.10525	57.0159	113482	86.3792	10.0616	6	31.0786	5.17977	400	30	1	1	3	5.99146	2	3.29715	530330025001	17.333	3	6083.55	30	1	1	3	400	2137	3		3		1	6
40969_353	40969	353	0	4	0.820887	57.0159	113482	86.3792	10.0616	6	31.0786	5.17977		50	1	1	2			3.29715	530330025001	17.333	3	6083.55	50	1	1	2	120	551.5	1		3		1	7
40974_353	40974	353	1	4	1.13413	57.0159	113482	86.3792	10.0616	6	31.0786	5.17977	180	40	0	2	3	5.19296	1	3.29715	530330025001	17.333	3	6083.55	40	0	2	3	180	964.5	1		3		1	6
40991_353	40991	353	0	4	1.17905	57.0159	113482	86.3792	10.0616	6	31.0786	5.17977			0					3.29715	530330025001	17.333	3	6083.55	65	0	2	3	600	2675.5	3		3		1	6
41023_353	41023	353	0	4	0.718429	57.0159	113482	86.3792	10.0616	6	31.0786	5.17977	480	67	1	2	1	6.17379	3	3.29715	530330025001	17.333	3	6083.55	67	1	2	1	480	2422	3		3		1	8
41025_353	41025	353	0	4	0.894122	57.0159	113482	86.3792	10.0616	6	31.0786	5.17977	180	58	1	2	2	5.19296	1	3.29715	530330025001	17.333	3	6083.55	58	1	2	2	180	964.5	1		3		1	10
41030_353	41030	353	0	4	1.16144	57.0159	113482	86.3792	10.0616	6	31.0786	5.17977	200	61	1	1	2	5.29832	2	3.29715	530330025001	17.333	3	6083.55	61	1	1	2	200	1087.5	2		3		1	7
41034_353	41034	353	0	4	1.05898	57.0159	98600	77.8313	11.9679	5	29.8631	5.97262	90		1	2	3	4.49981		3.29715	530330024003	17	2	8348.38	30	1	2	3	160	844	1		2		1	11
41065_353	41065	353	0	4	1.21298	57.0159	98600	77.8313	11.9679	5	29.8631	5.97262	300	45	1	1	3	5.70378		3.29715	530330024003	17	2	8348.38	45	1	1	3	170	920.5	1		2		1	5
41082_353	41082	353	0	4	1.24176	57.0159	98600	77.8313	11.9679	5	29.8631	5.97262	130	49	1	2	2	4.86753	1	3.29715	530330024003	17	2	8348.38	49	1	2	2	130	577.5	1		2		1	6
41112_353	41112	353	0	4	0.581348	57.0159	106875	66.4938	14.0041	4	69.8856	17.4714	480	56				6.17379	3	3.29715	530330038002	13.5	3	8955.21	56	1	1	1	480	2422	3		2		1	9
41122_353	41122	353	0	4	0.796883	57.0159	106875	66.4938	14.0041	4	69.8856	17.4714	0	71	1		2			3.29715	530330038002	13.5	3	8955.21	71	1	2	2	360	1939	2		2		1	6
41123_353	41123	353	0	4	0.847277	57.0159	106875	66.4938	14.0041	4	69.8856	17.4714	270	35	1	2	3	5.59842	2	3.29715	530330038002	13.5	3	8955.21	35	1	2	3	270	1520	2		2		1	9
41212_353	41212	353	0	4	0.464065	57.0159	106875	66.4938	14.0041	4	69.8856	17.4714	430		1	1	2	6.06379	3	3.29715	530330038002	13.5	3	8955.21	64	1	1	2	430	2217	3		2		1	9
41226_353	41226	353	0	4	0.480798	57.0159	106875	66.4938	14.0041	4	69.8856	17.4714	40	50	1	2	3	3.68888		3.29715	530330038002	13.5	3	8955.21	50	1	2	3	240	1313	2		2		1	11
41232_353	41232	353	1	4	0.573407	57.0159	106875	66.4938	14.0041	4	69.8856	17.4714	300	41	1	1	3	5.70378	2	3.29715	530330038002	13.5	3	8955.21	41	1	1	3	300	1622.5	2		2		1	9
41248_353	41248	353	0	4	1.01589	57.0159	127813	96.7574	5.79039	6	159.012	26.5021	960	64	1	2	2	6.86693	3	3.29715	530330042004	15.167	3	11877.1	64	1	2	2	960	2987	3		3		2	9
41288_353	41288	353	1	4	1.28066	57.0159	110000	67.5566	7.4289	6	159.833	26.6389	510	54	0	2	2	6.23441	3	3.29715	530330042002	17.5	3	8699.32	54	0	2	2	510	2539.5	3		2		1	6
30653_467	30653	467	0	3	0.966101	34.381	84844	95.6746	8.9598	12	99.7359	8.31132	230	69	1	2	3	5.43808	2	3.39782	371830504001	16.667	2	1641.25	69	1	2	3	230	1205.5	2		3		1	4
31111_467	31111	467	0	3	0.737375	34.381	64408	95.4102	12.793	11	135.328	12.3025	630	32	1	2	2	6.44572	3	3.39782	371830512001	14.5	2	5998.76	32	1	2	2	630	2741	3		2		3	10
31117_467	31117	467	0	3	0.981406	34.381	64408	95.4102	12.793	11	135.328	12.3025	360	37	1	2	2	5.8861	2	3.39782	371830512001	14.5	2	5998.76	37	1	2	2	360	1939	2		2		3	10
31124_467	31124	467	0	3	1.16301	34.381	57198	91.5888	10.0647	8	62.3052	7.78814			0					3.39782	371830503001	18.333	2	5184.69	39	0	1	2	50	114.5	1		2		3	3
31191_467	31191	467	0	3	1.15932	34.381	57198	91.5888	10.0647	8	62.3052	7.78814	31	36	0	2	2	3.43399	1	3.39782	371830503001	18.333	2	5184.69	36	0	2	2	31	77	1		2		3	3
31213_467	31213	467	0	3	0.933498	34.381	57198	91.5888	10.0647	8	62.3052	7.78814	600	33	1	2	3	6.39693	3	3.39782	371830503001	18.333	2	5184.69	33	1	2	3	600	2675.5	3		2		3	7
31218_467	31218	467	0	3	0.86209	34.381	57198	91.5888	10.0647	8	62.3052	7.78814	480		1	2	3	6.17379	3	3.39782	371830503001	18.333	2	5184.69	35	1	2	3	480	2422	3		2		3	13
31222_467	31222	467	0	3	0.845083	34.381	57198	91.5888	10.0647	8	62.3052	7.78814		83	0	2	2			3.39782	371830503001	18.333	2	5184.69	83	0	2	2	350	1836	2		2		3	7
31230_467	31230	467	0	3	1.03546	34.381	57198	91.5888	10.0647	8	62.3052	7.78814	90	30	1	2	2	4.49981		3.39782	371830503001	18.333	2	5184.69	30	1	2	2	180	964.5	1		2		3	6
31233_467	31233	467	0	3	0.877432	34.381	57198	91.5888	10.0647	8	62.3052	7.78814	300	26	1	2	2	5.70378	2	3.39782	371830503001	18.333	2	5184.69	26	1	2	2	300	1622.5	2		2		3	6
40935_279	40935	279	1	4	1.53239	53.9921	150294	59.8524	7.82288	17	266.353	15.6678			0					3.40603	530330078004	16	3	6946.02	63	0	1	2	300	1622.5	2		3		1	16
42462_279	42462	279	0	4	1.4744	53.9921	100000	59.7181	3.7092	19	38.8977	2.04725	540	42	1	2	3	6.29157	3	3.40603	530330077003	13.333	2	14389.2	42	1	2	3	540	2594.5	3		2		2	28
42463_279	42463	279	0	4	1.5372	53.9921	100000	59.7181	3.7092	19	38.8977	2.04725			0	2	1			3.40603	530330077003	13.333	2	14389.2	22	0	2	1	160	844	1		2		2	25
42491_279	42491	279	0	4	1.45908	53.9921	100000	59.7181	3.7092	19	38.8977	2.04725	105	43	1	1	3	4.65396	1	3.40603	530330077003	13.333	2	14389.2	43	1	1	3	105	422	1		2		2	26
42553_279	42553	279	0	4	1.54779	53.9921	150294	59.8524	7.82288	17	266.353	15.6678	950	44	0	1	2	6.85646	3	3.40603	530330078004	16	3	6946.02	44	0	1	2	950	2971.5	3		3		1	22
42559_279	42559	279	1	4	1.34835	53.9921	123088	54.05	7.19152	19	74.3127	3.9112	450		1	2	3	6.10925	3	3.40603	530330078003	18	3	10955.7	28	1	2	3	450	2284	3		3		2	27
42562_279	42562	279	0	4	1.45764	53.9921	150294	59.8524	7.82288	17	266.353	15.6678	420	55	1	1	2	6.04025	3	3.40603	530330078004	16	3	6946.02	55	1	1	2	420	2176	3		3		1	24
42573_279	42573	279	0	4	1.35318	53.9921	150294	59.8524	7.82288	17	266.353	15.6678	100	75	1	2	3	4.60517	1	3.40603	530330078004	16	3	6946.02	75	1	2	3	100	360	1		3		1	24
42622_279	42622	279	0	4	0.866328	53.9921	163984	72.8896	12.8247	19	104.262	5.48747	1100	50	1	2	3	7.00307	3	3.40603	530330078002	17	3	9779.97	50	1	2	3	1100	3028	3		3		2	16
42865_279	42865	279	0	4	1.38433	53.9921	101806	67.0007	6.51396	19	70.0379	3.68621	480	35		2		6.17379	3	3.40603	530330088001	15.333	3	10955	35	1	2	3	480	2422	3		2		2	27
42898_279	42898	279	0	4	1.08376	53.9921	101806	67.0007	6.51396	19	70.0379	3.68621	30	44	1	1	1	3.4012	1	3.40603	530330088001	15.333	3	10955	44	1	1	1	30	59.5	1		2		2	22
42904_279	42904	279	0	4	1.02386	53.9921	163984	72.8896	12.8247	19	104.262	5.48747	660	34			3	6.49224	3	3.40603	530330078002	17	3	9779.97	34	0	2	3	660	2798.5	3		3		2	20
42918_279	42918	279	0	4	1.31933	53.9921	101806	67.0007	6.51396	19	70.0379	3.68621	75	25	1	1	2	4.31749	1	3.40603	530330088001	15.333	3	10955	25	1	1	2	75	183.5	1		2		2	29
42921_279	42921	279	0	4	1.20526	53.9921	101806	67.0007	6.51396	19	70.0379	3.68621	395	56	1	2	3	5.97889	2	3.40603	530330088001	15.333	3	10955	56	1	2	3	395	2108	3		2		2	27
42967_279	42967	279	0	4	0.700888	53.9921	163984	72.8896	12.8247	19	104.262	5.48747			0					3.40603	530330078002	17	3	9779.97	32	0	2	3	110	483	1		3		2	23
43215_279	43215	279	0	4	0.965766	53.9921	163984	72.8896	12.8247	19	104.262	5.48747	150	52	0	1	3	5.01064	1	3.40603	530330078002	17	3	9779.97	52	0	1	3	150	725.5	1		3		2	17
20130_171	20130	171	0	2	1.00674	47.4563	535	1.40306	57.6471	41.0933	4.10933	1	60	88	1	1	1	4.09434	1	3.4457	450450023031	8.833	1		88	1	1	1	60	139.5	1		1			3
21256_171	21256	171	0	2	0.713408	47.4563	403	3.7037	81.4126	84.7843	10.598	1	210	23	1	2	1	5.34711	2	3.4457	450450022012	9.833	1		23	1	2	1	210	1126	2		1			2
21297_171	21297	171	0	2	1.11304	47.4563	327	0	52.8184	93.5758	10.3973	1			1	2	1			3.4457	450450022022	7.333	1		56	1	2	1	240	1313	2		1			2
21415_171	21415	171	0	2	1.09617	47.4563	403	3.7037	81.4126	84.7843	10.598	1	150	43	0	2	2	5.01064	1	3.4457	450450022012	9.833	1		43	0	2	2	150	725.5	1		1			18
21429_171	21429	171	0	2	0.931329	47.4563	403	3.7037	81.4126	84.7843	10.598	1	40	22	1	2	2	3.68888	1	3.4457	450450022012	9.833	1		22	1	2	2	40	81.5	1		1			6
10668_415	10668	415	0	1	0.933709	50.5714	111429	97.55	18.41	5	2.95119	0.590238	60	56	1	1	3	4.09434		3.50505	360470752001	15.5	3	15268.3	56	1	1	3	210	1126	2	454	3	5	1	9
10766_415	10766	415	1	1	0.344774	50.5714	83125	41.28	7.93	6	5.85119	0.975199	510			2	3	6.23441	3	3.50505	360470742001	12.5	2	49953.7	41	1	2	3	510	2539.5	3	353.5	2	215.5	2	10
10778_415	10778	415	1	1	0.457634	50.5714	83125	41.28	7.93	6	5.85119	0.975199	2232		1	1	3	7.71065	3	3.50505	360470742001	12.5	2	49953.7	50	1	1	3	2232	3085.5	3	353.5	2	215.5	2	8
10784_415	10784	415	0	1	0.312668	50.5714	83125	41.28	7.93	6	5.85119	0.975199			0					3.50505	360470742001	12.5	2	49953.7	47	0	2	2	110	483	1	353.5	2	215.5	2	10
10793_415	10793	415	0	1	0.526568	50.5714	119637	82.88	5.98	6	6.34932	1.05822	320	47	1	2	2	5.76832	2	3.50505	360470744001	11.5	3	37374.2	47	1	2	2	320	1732.5	2	466.5	3	52.5	1	8
10860_415	10860	415	0	1	0.140654	50.5714	84375	3.02	11.38	5	5.964	1.1928	480	54	0	1	2	6.17379	3	3.50505	360470734002	7.5	2	55122.6	54	0	1	2	480	2422	3	387	2	257	2	12
10874_415	10874	415	0	1	0.195564	50.5714	82083	1.39	18.22	6	9.063	1.5105		43						3.50505	360470734001	14.833	2	28700.1	43	1	2	2	500	2523	3	330.5	2	27.5	1	9
10931_415	10931	415	0	1	0.138777	50.5714	82083	1.39	18.22	6	9.063	1.5105	10	58	0	1	2	2.30259	1	3.50505	360470734001	14.833	2	28700.1	58	0	1	2	10	21	1	330.5	2	27.5	1	9
11074_415	11074	415	0	1	1.05106	50.5714	79318	100	9.89	6	3.83688	0.63948	426	69	1	2	1	6.05444	3	3.50505	360470754002	11.333	2	28068.3	69	1	2	1	426	2204.5	3	317	2	14	1	9
11121_415	11121	415	0	1	0.568393	50.5714	119637	82.88	5.98	6	6.34932	1.05822	175	57	1	1	3	5.16479	1	3.50505	360470744001	11.5	3	37374.2	57	1	1	3	175	937.5	1	466.5	3	52.5	1	8
11167_415	11167	415	0	1	0.363365	50.5714	84375	3.02	11.38	5	5.964	1.1928			0					3.50505	360470734002	7.5	2	55122.6	55	0	1	2	420	2176	3	387	2	257	2	11
13304_415	13304	415	1	1	0.399305	50.5714	83382	2.55	13.75	6	9.91579	1.65263	370	72		1	1	5.9135	2	3.50505	360470732002	12.667	2	36167.4	72	0	1	1	370	2027.5	2	371.5	2	40.5	1	8
31111_215	31111	215	0	3	0.83928	52.1746	64408	95.4102	12.793	11	135.328	12.3025	630	32	1	2	2	6.44572	3	3.52795	371830512001	14.5	2	5998.76	32	1	2	2	630	2741	3		2		3	10
31117_215	31117	215	0	3	0.642112	52.1746	64408	95.4102	12.793	11	135.328	12.3025	360	37	1	2	2	5.8861	2	3.52795	371830512001	14.5	2	5998.76	37	1	2	2	360	1939	2		2		3	10
31169_215	31169	215	0	3	0.803097	52.1746	64408	95.4102	12.793	11	135.328	12.3025	240	28	1	2	3	5.48064	2	3.52795	371830512001	14.5	2	5998.76	28	1	2	3	240	1313	2		2		3	11
31201_215	31201	215	0	3	1.14872	52.1746	64408	95.4102	12.793	11	135.328	12.3025	450	28	1	1	2	6.10925	3	3.52795	371830512001	14.5	2	5998.76	28	1	1	2	450	2284	3		2		3	9
31244_215	31244	215	0	3	0.850881	52.1746	83672	100	19.5378	9	59.5661	6.61846	540	37	1	2	2	6.29157	3	3.52795	371830514001	13.167	2	2237.36	37	1	2	2	540	2594.5	3		3		1	10
31268_215	31268	215	1	3	0.971284	52.1746	100313	78.804	4.1196	11	62.2222	5.65656	150	45	1	2	2	5.01064	1	3.52795	371830514003	14.167	3	6420.05	45	1	2	2	150	725.5	1		3		3	12
31308_215	31308	215	0	3	0.824385	52.1746	83672	100	19.5378	9	59.5661	6.61846	90	78	1	1	3	4.49981	1	3.52795	371830514001	13.167	2	2237.36	78	1	1	3	90	284	1		3		1	25
31308_215	31308	215	0	3	0.824385	52.1746	83672	100	19.5378	9	59.5661	6.61846	90	78	1	1	3	4.49981	1	3.52795	371830514001	13.167	2	2237.36	78	1	1	3	90	284	1		3		1	25
31322_215	31322	215	0	3	0.572842	52.1746	83672	100	19.5378	9	59.5661	6.61846	240	32	1	1	3	5.48064	2	3.52795	371830514001	13.167	2	2237.36	32	1	1	3	240	1313	2		3		1	10
31342_215	31342	215	0	3	0.737984	52.1746	83672	100	19.5378	9	59.5661	6.61846			0					3.52795	371830514001	13.167	2	2237.36	22	0	1	2	660	2798.5	3		3		1	25
31342_215	31342	215	0	3	0.737984	52.1746	83672	100	19.5378	9	59.5661	6.61846			0					3.52795	371830514001	13.167	2	2237.36	22	0	1	2	660	2798.5	3		3		1	25
31370_215	31370	215	0	3	0.637222	52.1746	83672	100	19.5378	9	59.5661	6.61846	330	47	1	2	2	5.79909	2	3.52795	371830514001	13.167	2	2237.36	47	1	2	2	330	1773	2		3		1	10
10766_417	10766	417	0	1	0.987023	42.6508	83125	41.28	7.93	6	5.85119	0.975199	510			2	3	6.23441	3	3.57494	360470742001	12.5	2	49953.7	41	1	2	3	510	2539.5	3	353.5	2	215.5	2	10
10784_417	10784	417	0	1	1.08028	42.6508	83125	41.28	7.93	6	5.85119	0.975199			0					3.57494	360470742001	12.5	2	49953.7	47	0	2	2	110	483	1	353.5	2	215.5	2	10
10860_417	10860	417	0	1	0.887386	42.6508	84375	3.02	11.38	5	5.964	1.1928	480	54	0	1	2	6.17379	3	3.57494	360470734002	7.5	2	55122.6	54	0	1	2	480	2422	3	387	2	257	2	12
10874_417	10874	417	0	1	0.67502	42.6508	82083	1.39	18.22	6	9.063	1.5105		43						3.57494	360470734001	14.833	2	28700.1	43	1	2	2	500	2523	3	330.5	2	27.5	1	9
10931_417	10931	417	0	1	0.66176	42.6508	82083	1.39	18.22	6	9.063	1.5105	10	58	0	1	2	2.30259	1	3.57494	360470734001	14.833	2	28700.1	58	0	1	2	10	21	1	330.5	2	27.5	1	9
11167_417	11167	417	0	1	0.925619	42.6508	84375	3.02	11.38	5	5.964	1.1928			0					3.57494	360470734002	7.5	2	55122.6	55	0	1	2	420	2176	3	387	2	257	2	11
13304_417	13304	417	0	1	0.790533	42.6508	83382	2.55	13.75	6	9.91579	1.65263	370	72		1	1	5.9135	2	3.57494	360470732002	12.667	2	36167.4	72	0	1	1	370	2027.5	2	371.5	2	40.5	1	8
40743_286	40743	286	0	4	0.876077	36.9286	201200	79.2709	25.9471	14	295.842	21.1315			0					3.7337	530330063004	15.833	3	3234.73	35	0	2	2	660	2798.5	3		3		1	16
40784_286	40784	286	0	4	0.652384	36.9286	105662	74.8006	9.80861	20	287.199	14.36	660	35	1	2	2	6.49224	3	3.7337	530330077001	17.833	3	8213.26	35	1	2	2	660	2798.5	3		2		1	25
40846_286	40846	286	0	4	0.968891	36.9286	140250	81.0142	9.31604	12	227.942	18.9951	80	48	1	1	3	4.38203	1	3.7337	530330077002	19.333	3	9436.02	48	1	1	3	80	233.5	1		3		1	17
40851_286	40851	286	0	4	0.876413	36.9286	140250	81.0142	9.31604	12	227.942	18.9951	450	52	1	1	3	6.10925	3	3.7337	530330077002	19.333	3	9436.02	52	1	1	3	450	2284	3		3		1	18
40866_286	40866	286	0	4	1.02728	36.9286	140250	81.0142	9.31604	12	227.942	18.9951			0					3.7337	530330077002	19.333	3	9436.02	55	0	2	3	260	1470.5	2		3		1	17
40869_286	40869	286	0	4	1.03438	36.9286	140250	81.0142	9.31604	12	227.942	18.9951	240	56	1	1	2	5.48064	2	3.7337	530330077002	19.333	3	9436.02	56	1	1	2	240	1313	2		3		1	21
40927_286	40927	286	0	4	0.202871	36.9286	150294	59.8524	7.82288	17	266.353	15.6678	300	61	1	2	3	5.70378	2	3.7337	530330078004	16	3	6946.02	61	1	2	3	300	1622.5	2		3		1	17
40935_286	40935	286	0	4	0.0508965	36.9286	150294	59.8524	7.82288	17	266.353	15.6678			0					3.7337	530330078004	16	3	6946.02	63	0	1	2	300	1622.5	2		3		1	16
40947_286	40947	286	0	4	0.855889	36.9286	140250	81.0142	9.31604	12	227.942	18.9951	100		1	2	2	4.60517	1	3.7337	530330077002	19.333	3	9436.02	48	1	2	2	100	360	1		3		1	22
40951_286	40951	286	0	4	0.773483	36.9286	140250	81.0142	9.31604	12	227.942	18.9951	240	24	0	2	2	5.48064	2	3.7337	530330077002	19.333	3	9436.02	24	0	2	2	240	1313	2		3		1	22
42373_286	42373	286	0	4	1.2341	36.9286	52778	61.2963	2.96296	14	31.5847	2.25605	240	65		2	2	5.48064	2	3.7337	530330079002	16.833	2	15134.2	65	1	2	2	240	1313	2		1		3	21
42387_286	42387	286	0	4	1.34073	36.9286	52778	61.2963	2.96296	14	31.5847	2.25605	210	46	1	2	2	5.34711		3.7337	530330079002	16.833	2	15134.2	46	1	2	2	400	2137	3		1		3	25
42388_286	42388	286	0	4	1.31605	36.9286	52778	61.2963	2.96296	14	31.5847	2.25605			0					3.7337	530330079002	16.833	2	15134.2	42	0	2	3	540	2594.5	3		1		3	22
42397_286	42397	286	0	4	1.37754	36.9286	52778	61.2963	2.96296	14	31.5847	2.25605	1200	58	1	1	2	7.09008	3	3.7337	530330079002	16.833	2	15134.2	58	1	1	2	1200	3061	3		1		3	24
42437_286	42437	286	0	4	0.82738	36.9286	100000	59.7181	3.7092	19	38.8977	2.04725	160		1	1	3	5.07517	1	3.7337	530330077003	13.333	2	14389.2	58	1	1	3	160	844	1		2		2	28
42462_286	42462	286	0	4	0.958794	36.9286	100000	59.7181	3.7092	19	38.8977	2.04725	540	42	1	2	3	6.29157	3	3.7337	530330077003	13.333	2	14389.2	42	1	2	3	540	2594.5	3		2		2	28
42463_286	42463	286	0	4	0.898036	36.9286	100000	59.7181	3.7092	19	38.8977	2.04725			0	2	1			3.7337	530330077003	13.333	2	14389.2	22	0	2	1	160	844	1		2		2	25
42469_286	42469	286	0	4	0.742905	36.9286	100000	59.7181	3.7092	19	38.8977	2.04725	350				3	5.85793	2	3.7337	530330077003	13.333	2	14389.2	38	1	1	3	350	1836	2		2		2	25
42470_286	42470	286	0	4	0.732398	36.9286	100000	59.7181	3.7092	19	38.8977	2.04725			0					3.7337	530330077003	13.333	2	14389.2	47	0	2	2	330	1773	2		2		2	23
42491_286	42491	286	0	4	1.01311	36.9286	100000	59.7181	3.7092	19	38.8977	2.04725	105	43	1	1	3	4.65396	1	3.7337	530330077003	13.333	2	14389.2	43	1	1	3	105	422	1		2		2	26
42553_286	42553	286	0	4	0.36101	36.9286	150294	59.8524	7.82288	17	266.353	15.6678	950	44	0	1	2	6.85646	3	3.7337	530330078004	16	3	6946.02	44	0	1	2	950	2971.5	3		3		1	22
42559_286	42559	286	1	4	0.436103	36.9286	123088	54.05	7.19152	19	74.3127	3.9112	450		1	2	3	6.10925	3	3.7337	530330078003	18	3	10955.7	28	1	2	3	450	2284	3		3		2	27
42562_286	42562	286	1	4	0.335683	36.9286	150294	59.8524	7.82288	17	266.353	15.6678	420	55	1	1	2	6.04025	3	3.7337	530330078004	16	3	6946.02	55	1	1	2	420	2176	3		3		1	24
42573_286	42573	286	0	4	0.402089	36.9286	150294	59.8524	7.82288	17	266.353	15.6678	100	75	1	2	3	4.60517	1	3.7337	530330078004	16	3	6946.02	75	1	2	3	100	360	1		3		1	24
42622_286	42622	286	0	4	0.72711	36.9286	163984	72.8896	12.8247	19	104.262	5.48747	1100	50	1	2	3	7.00307	3	3.7337	530330078002	17	3	9779.97	50	1	2	3	1100	3028	3		3		2	16
42865_286	42865	286	0	4	1.28941	36.9286	101806	67.0007	6.51396	19	70.0379	3.68621	480	35		2		6.17379	3	3.7337	530330088001	15.333	3	10955	35	1	2	3	480	2422	3		2		2	27
42898_286	42898	286	0	4	0.999401	36.9286	101806	67.0007	6.51396	19	70.0379	3.68621	30	44	1	1	1	3.4012	1	3.7337	530330088001	15.333	3	10955	44	1	1	1	30	59.5	1		2		2	22
42904_286	42904	286	0	4	1.04109	36.9286	163984	72.8896	12.8247	19	104.262	5.48747	660	34			3	6.49224	3	3.7337	530330078002	17	3	9779.97	34	0	2	3	660	2798.5	3		3		2	20
42918_286	42918	286	0	4	0.997617	36.9286	101806	67.0007	6.51396	19	70.0379	3.68621	75	25	1	1	2	4.31749	1	3.7337	530330088001	15.333	3	10955	25	1	1	2	75	183.5	1		2		2	29
42921_286	42921	286	0	4	0.925886	36.9286	101806	67.0007	6.51396	19	70.0379	3.68621	395	56	1	2	3	5.97889	2	3.7337	530330088001	15.333	3	10955	56	1	2	3	395	2108	3		2		2	27
42967_286	42967	286	0	4	0.952239	36.9286	163984	72.8896	12.8247	19	104.262	5.48747			0					3.7337	530330078002	17	3	9779.97	32	0	2	3	110	483	1		3		2	23
43215_286	43215	286	0	4	1.0759	36.9286	163984	72.8896	12.8247	19	104.262	5.48747	150	52	0	1	3	5.01064	1	3.7337	530330078002	17	3	9779.97	52	0	1	3	150	725.5	1		3		2	17
20153_140	20153	140	0	2	1.04933	42.5159	584	3.07167	58.6636	39.5149	4.39055	1	900	36	1	1	1	6.80239		3.89689	450450009001	12.667	1		36	1	1	1	250	1433.5	2		2			7
20207_140	20207	140	0	2	0.728222	42.5159	652	2.10748	52.7417	41.7892	4.64325	1	11	53	0	2	3	2.3979	1	3.89689	450450007002	9.667	1		53	0	2	3	11	31	1		2			10
20304_140	20304	140	1	2	0.774645	42.5159	652	2.10748	52.7417	41.7892	4.64325	1	45	46	0	1	1	3.80666	1	3.89689	450450007002	9.667	1		46	0	1	1	45	97.5	1		2			9
20317_140	20317	140	0	2	0.608043	42.5159	652	2.10748	52.7417	41.7892	4.64325	1	170	54	1	1	1	5.1358	1	3.89689	450450007002	9.667	1		54	1	1	1	170	920.5	1		2			10
20858_140	20858	140	1	2	3.47136	42.5159	673	28.8154	66.8078	58.2291	6.4699	4	110	47	1	2	2	4.70048	1	3.89689	450450011013	7.833	1		47	1	2	2	110	483	1		3			9
21415_140	21415	140	1	2	1.12399	42.5159	403	3.7037	81.4126	84.7843	10.598	1	150	43	0	2	2	5.01064	1	3.89689	450450022012	9.833	1		43	0	2	2	150	725.5	1		1			18
21415_140	21415	140	1	2	1.12399	42.5159	403	3.7037	81.4126	84.7843	10.598	1	150	43	0	2	2	5.01064	1	3.89689	450450022012	9.833	1		43	0	2	2	150	725.5	1		1			18
21655_140	21655	140	0	2	0.998953	42.5159	636	0.429799	45.4893	52.135	5.79278	1	360	51	0	1	1	5.8861	2	3.89689	450450008001	10.667	1		51	0	1	1	360	1939	2		2			7
21704_140	21704	140	0	2	0.861233	42.5159	636	0.429799	45.4893	52.135	5.79278	1			0					3.89689	450450008001	10.667	1		35	0	2	2	100	360	1		2			6
21733_140	21733	140	0	2	0.612287	42.5159	652	2.10748	52.7417	41.7892	4.64325	1	0	45	0	2	2		1	3.89689	450450007002	9.667	1		45	0	2	2	0	8.5	1		2			9
40216_322	40216	322	1	4	0.975167	47.6508	52072	66.7632	47.8639	14	26.9555	1.92539	735	35	1	1	2	6.59987	3	3.91713	530330085001	16.5	2	21705	35	1	1	2	735	2903	3		1		3	17
40420_322	40420	322	0	4	1.08206	47.6508	52072	66.7632	47.8639	14	26.9555	1.92539			0					3.91713	530330085001	16.5	2	21705	43	0	1	1	240	1313	2		1		3	17
40687_322	40687	322	0	4	1.11522	47.6508	35016	57.0243	27.6501	15	47.8907	3.19271	100	78	1	1	1	4.60517		3.91713	530330073002	18.167	1	16113.8	78	1	1	1	183	1049	2		1		3	15
40707_322	40707	322	0	4	1.11522	47.6508	35016	57.0243	27.6501	15	47.8907	3.19271	150	42	1	2	2	5.01064	1	3.91713	530330073002	18.167	1	16113.8	42	1	2	2	150	725.5	1		1		3	15
40710_322	40710	322	0	4	1.11522	47.6508	35016	57.0243	27.6501	15	47.8907	3.19271		78	1	2	3			3.91713	530330073002	18.167	1	16113.8	78	1	2	3	240	1313	2		1		3	15
42843_322	42843	322	1	4	1.79461	47.6508	52778	61.2963	2.96296	14	31.5847	2.25605	320	52	1	1	2	5.76832	2	3.91713	530330079002	16.833	2	15134.2	52	1	1	2	320	1732.5	2		1		3	23
10151_387	10151	387	0	1	0.269358	41.5913	166779	83.74	5.54	12	40.3359	3.36133	110	32	1	2	3	4.70048	1	4.02392	360470049002	10.333	3	105478	32	1	2	3	110	483	1	542	3	545	3	17
10158_387	10158	387	1	1	0.242571	41.5913	166779	83.74	5.54	12	40.3359	3.36133	615	29	0	1	2	6.42162	3	4.02392	360470049002	10.333	3	105478	29	0	1	2	615	2721	3	542	3	545	3	16
10279_387	10279	387	1	1	0.30582	41.5913	190769	87.34	7.16	12	39.3589	3.27991	480	65	1	2	3	6.17379	3	4.02392	360470045002	15.5	3	46064.7	65	1	2	3	480	2422	3	575.5	3	143.5	1	17
10325_387	10325	387	0	1	0.353299	41.5913	190769	87.34	7.16	12	39.3589	3.27991			0					4.02392	360470045002	15.5	3	46064.7	31	0	1	2	80	233.5	1	575.5	3	143.5	1	17
10416_387	10416	387	0	1	0.515868	41.5913	154643	83.2	11.93	13	41.3769	3.18284	225	41	1	1	3	5.4161	2	4.02392	360470045004	16.167	3	41351	41	1	1	3	225	1190	2	517	3	118	1	17
10433_387	10433	387	1	1	0.229684	41.5913	98194	40.63	42.66	12	48.7019	4.0585	110		0	1	2	4.70048	1	4.02392	360470049001	13.167	2	51414.4	61	0	1	2	110	483	1	406.5	3	237.5	2	16
12306_387	12306	387	0	1	0.342351	41.5913	104500	79.01	7.17	11	36.1959	3.29054	20	57	0		1	2.99573		4.02392	360470049003	8.333	3	62842.7	57	0	1	1	75	183.5	1	432	3	302	2	17
12363_387	12363	387	0	1	0.477816	41.5913	104500	79.01	7.17	11	36.1959	3.29054	900	37		1	2	6.80239	3	4.02392	360470049003	8.333	3	62842.7	37	1	1	2	900	2942.5	3	432	3	302	2	18
12386_387	12386	387	0	1	0.57209	41.5913	154412	80.23	13.67	12	37.2369	3.10308			0					4.02392	360470067005	10.667	3	62908.6	38	0	2	1	60	139.5	1	491.5	3	336.5	2	17
12411_387	12411	387	1	1	0.472143	41.5913	154412	80.23	13.67	12	37.2369	3.10308	250	61	1	2	2	5.52146	2	4.02392	360470067005	10.667	3	62908.6	61	1	2	2	250	1433.5	2	491.5	3	336.5	2	17
21533_129	21533	129	1	2	0.379167	55.4921	555	0.485437	48.9796	24.1933	4.03222	1	860	34	1	2	1	6.75693	3	4.0464	450450021052	10.167	1		34	1	2	1	860	2923	3		2			3
21540_129	21540	129	1	2	0.499644	55.4921	555	0.485437	48.9796	24.1933	4.03222	1	20	33	1	2	3	2.99573	1	4.0464	450450021052	10.167	1		33	1	2	3	20	40	1		2			3
21559_129	21559	129	0	2	0.976279	55.4921	555	0.485437	48.9796	24.1933	4.03222	1	315	53	0	2	1	5.75257	2	4.0464	450450021052	10.167	1		53	0	2	1	315	1704	2		2			6
21592_129	21592	129	1	2	0.87041	55.4921	555	0.485437	48.9796	24.1933	4.03222	1				2				4.0464	450450021052	10.167	1		60	1	2	2	455	2338.5	3		2			6
30271_230	30271	230	0	3	0.798456	48.7698	14688	22.453	2.5957	14	392.901	28.0643	516		0	2	2	6.24611	3	4.07795	371830509001	13.833	1	7185.23	74	0	2	2	516	2551.5	3		1		3	8
30290_230	30290	230	0	3	0.957259	48.7698	14688	22.453	2.5957	14	392.901	28.0643	240	33	0	2	3	5.48064	2	4.07795	371830509001	13.833	1	7185.23	33	0	2	3	240	1313	2		1		3	16
30317_230	30317	230	0	3	0.915074	48.7698	14688	22.453	2.5957	14	392.901	28.0643	1080	42	1	1		6.98472	3	4.07795	371830509001	13.833	1	7185.23	42	1	1	2	1080	3008	3		1		3	15
30332_230	30332	230	0	3	0.980362	48.7698	14688	22.453	2.5957	14	392.901	28.0643	90	28	0	2	2	4.49981		4.07795	371830509001	13.833	1	7185.23	28	0	2	2	140	637	1		1		3	19
30383_230	30383	230	0	3	0.890338	48.7698	16369	2.2822	14.1079	12	120.381	10.0317	300	40	1	2	2	5.70378	2	4.07795	371830509003	12.5	1	2979.53	40	1	2	2	300	1622.5	2		1		2	16
30392_230	30392	230	0	3	1.03799	48.7698	18504	2.5126	12.3618	12	123.685	10.3071	720	61	0	2	2	6.57925	3	4.07795	371830508001	17	1	7875.22	61	0	2	2	720	2867.5	3		1		3	12
30417_230	30417	230	0	3	0.93717	48.7698	16369	2.2822	14.1079	12	120.381	10.0317	90	28	1	2	3	4.49981	1	4.07795	371830509003	12.5	1	2979.53	28	1	2	3	90	284	1		1		2	16
30471_230	30471	230	0	3	1.02478	48.7698	16369	2.2822	14.1079	12	120.381	10.0317	60	38	1	2	1	4.09434	1	4.07795	371830509003	12.5	1	2979.53	38	1	2	1	60	139.5	1		1		2	14
30586_230	30586	230	0	3	1.04961	48.7698	17259	13.1737	11.1377	13	430.164	33.0896			0					4.07795	371830509002	12.333	1	2354.71	32	0	2	2	360	1939	2		1		2	14
30653_230	30653	230	0	3	0.854261	48.7698	84844	95.6746	8.9598	12	99.7359	8.31132	230	69	1	2	3	5.43808	2	4.07795	371830504001	16.667	2	1641.25	69	1	2	3	230	1205.5	2		3		1	4
32632_230	32632	230	1	3	9.04886	48.7698	73659	84.064	37.1445	1	0.223273	0.223273	600	34	1	1	2	6.39693	3	4.07795	371830537222	16.667	2	4572.58	34	1	1	2	600	2675.5	3		3		2	10
30147_231	30147	231	1	3	1.22307	40.5556	18504	2.5126	12.3618	12	123.685	10.3071	900	28	0	2	2	6.80239	3	4.09103	371830508001	17	1	7875.22	28	0	2	2	900	2942.5	3		1		3	12
30290_231	30290	231	0	3	0.563658	40.5556	14688	22.453	2.5957	14	392.901	28.0643	240	33	0	2	3	5.48064	2	4.09103	371830509001	13.833	1	7185.23	33	0	2	3	240	1313	2		1		3	16
30317_231	30317	231	0	3	0.527923	40.5556	14688	22.453	2.5957	14	392.901	28.0643	1080	42	1	1		6.98472	3	4.09103	371830509001	13.833	1	7185.23	42	1	1	2	1080	3008	3		1		3	15
30332_231	30332	231	0	3	0.593204	40.5556	14688	22.453	2.5957	14	392.901	28.0643	90	28	0	2	2	4.49981		4.09103	371830509001	13.833	1	7185.23	28	0	2	2	140	637	1		1		3	19
30383_231	30383	231	1	3	0.496743	40.5556	16369	2.2822	14.1079	12	120.381	10.0317	300	40	1	2	2	5.70378	2	4.09103	371830509003	12.5	1	2979.53	40	1	2	2	300	1622.5	2		1		2	16
30392_231	30392	231	0	3	0.644399	40.5556	18504	2.5126	12.3618	12	123.685	10.3071	720	61	0	2	2	6.57925	3	4.09103	371830508001	17	1	7875.22	61	0	2	2	720	2867.5	3		1		3	12
30417_231	30417	231	0	3	0.683856	40.5556	16369	2.2822	14.1079	12	120.381	10.0317	90	28	1	2	3	4.49981	1	4.09103	371830509003	12.5	1	2979.53	28	1	2	3	90	284	1		1		2	16
30471_231	30471	231	1	3	0.68147	40.5556	16369	2.2822	14.1079	12	120.381	10.0317	60	38	1	2	1	4.09434	1	4.09103	371830509003	12.5	1	2979.53	38	1	2	1	60	139.5	1		1		2	14
30534_231	30534	231	0	3	1.07909	40.5556	27837	6.0086	6.0086	14	125.462	8.96154	250	28	1	1	2	5.52146	2	4.09103	371830508002	13.167	1	3139.03	28	1	1	2	250	1433.5	2		2		2	12
30572_231	30572	231	0	3	1.01224	40.5556	18504	2.5126	12.3618	12	123.685	10.3071		65	0	2	3			4.09103	371830508001	17	1	7875.22	65	0	2	3	360	1939	2		1		3	13
30586_231	30586	231	0	3	1.04123	40.5556	17259	13.1737	11.1377	13	430.164	33.0896			0					4.09103	371830509002	12.333	1	2354.71	32	0	2	2	360	1939	2		1		2	14
32632_231	32632	231	1	3	9.37232	40.5556	73659	84.064	37.1445	1	0.223273	0.223273	600	34	1	1	2	6.39693	3	4.09103	371830537222	16.667	2	4572.58	34	1	1	2	600	2675.5	3		3		2	10
32199_421	32199	421	0	3	0.837795	47.8532	30190	0.6767	17.2932	10	174.052	17.4052	360		0	2	3	5.8861	2	4.17882	371830521014	13.333	1	2015.77	25	0	2	3	360	1939	2		2		1	8
40743_285	40743	285	0	4	0.639428	38.119	201200	79.2709	25.9471	14	295.842	21.1315			0					4.49847	530330063004	15.833	3	3234.73	35	0	2	2	660	2798.5	3		3		1	16
40784_285	40784	285	0	4	0.477337	38.119	105662	74.8006	9.80861	20	287.199	14.36	660	35	1	2	2	6.49224	3	4.49847	530330077001	17.833	3	8213.26	35	1	2	2	660	2798.5	3		2		1	25
40846_285	40846	285	0	4	0.838111	38.119	140250	81.0142	9.31604	12	227.942	18.9951	80	48	1	1	3	4.38203	1	4.49847	530330077002	19.333	3	9436.02	48	1	1	3	80	233.5	1		3		1	17
40851_285	40851	285	0	4	0.748535	38.119	140250	81.0142	9.31604	12	227.942	18.9951	450	52	1	1	3	6.10925	3	4.49847	530330077002	19.333	3	9436.02	52	1	1	3	450	2284	3		3		1	18
40866_285	40866	285	0	4	0.896502	38.119	140250	81.0142	9.31604	12	227.942	18.9951			0					4.49847	530330077002	19.333	3	9436.02	55	0	2	3	260	1470.5	2		3		1	17
40869_285	40869	285	0	4	0.9065	38.119	140250	81.0142	9.31604	12	227.942	18.9951	240	56	1	1	2	5.48064	2	4.49847	530330077002	19.333	3	9436.02	56	1	1	2	240	1313	2		3		1	21
40927_285	40927	285	1	4	0.273962	38.119	150294	59.8524	7.82288	17	266.353	15.6678	300	61	1	2	3	5.70378	2	4.49847	530330078004	16	3	6946.02	61	1	2	3	300	1622.5	2		3		1	17
40935_285	40935	285	0	4	0.425931	38.119	150294	59.8524	7.82288	17	266.353	15.6678			0					4.49847	530330078004	16	3	6946.02	63	0	1	2	300	1622.5	2		3		1	16
40947_285	40947	285	0	4	0.805987	38.119	140250	81.0142	9.31604	12	227.942	18.9951	100		1	2	2	4.60517	1	4.49847	530330077002	19.333	3	9436.02	48	1	2	2	100	360	1		3		1	22
40951_285	40951	285	0	4	0.770096	38.119	140250	81.0142	9.31604	12	227.942	18.9951	240	24	0	2	2	5.48064	2	4.49847	530330077002	19.333	3	9436.02	24	0	2	2	240	1313	2		3		1	22
42437_285	42437	285	0	4	1.10124	38.119	100000	59.7181	3.7092	19	38.8977	2.04725	160		1	1	3	5.07517	1	4.49847	530330077003	13.333	2	14389.2	58	1	1	3	160	844	1		2		2	28
42462_285	42462	285	0	4	1.25821	38.119	100000	59.7181	3.7092	19	38.8977	2.04725	540	42	1	2	3	6.29157	3	4.49847	530330077003	13.333	2	14389.2	42	1	2	3	540	2594.5	3		2		2	28
42463_285	42463	285	0	4	1.19541	38.119	100000	59.7181	3.7092	19	38.8977	2.04725			0	2	1			4.49847	530330077003	13.333	2	14389.2	22	0	2	1	160	844	1		2		2	25
42469_285	42469	285	0	4	1.03281	38.119	100000	59.7181	3.7092	19	38.8977	2.04725	350				3	5.85793	2	4.49847	530330077003	13.333	2	14389.2	38	1	1	3	350	1836	2		2		2	25
42470_285	42470	285	0	4	1.02231	38.119	100000	59.7181	3.7092	19	38.8977	2.04725			0					4.49847	530330077003	13.333	2	14389.2	47	0	2	2	330	1773	2		2		2	23
42553_285	42553	285	1	4	0.637601	38.119	150294	59.8524	7.82288	17	266.353	15.6678	950	44	0	1	2	6.85646	3	4.49847	530330078004	16	3	6946.02	44	0	1	2	950	2971.5	3		3		1	22
42559_285	42559	285	0	4	0.767928	38.119	123088	54.05	7.19152	19	74.3127	3.9112	450		1	2	3	6.10925	3	4.49847	530330078003	18	3	10955.7	28	1	2	3	450	2284	3		3		2	27
42562_285	42562	285	0	4	0.667508	38.119	150294	59.8524	7.82288	17	266.353	15.6678	420	55	1	1	2	6.04025	3	4.49847	530330078004	16	3	6946.02	55	1	1	2	420	2176	3		3		1	24
42573_285	42573	285	0	4	0.733914	38.119	150294	59.8524	7.82288	17	266.353	15.6678	100	75	1	2	3	4.60517	1	4.49847	530330078004	16	3	6946.02	75	1	2	3	100	360	1		3		1	24
42622_285	42622	285	0	4	0.83621	38.119	163984	72.8896	12.8247	19	104.262	5.48747	1100	50	1	2	3	7.00307	3	4.49847	530330078002	17	3	9779.97	50	1	2	3	1100	3028	3		3		2	16
42921_285	42921	285	0	4	1.23533	38.119	101806	67.0007	6.51396	19	70.0379	3.68621	395	56	1	2	3	5.97889	2	4.49847	530330088001	15.333	3	10955	56	1	2	3	395	2108	3		2		2	27
42967_285	42967	285	0	4	1.11545	38.119	163984	72.8896	12.8247	19	104.262	5.48747			0					4.49847	530330078002	17	3	9779.97	32	0	2	3	110	483	1		3		2	23
31169_254	31169	254	0	3	1.2075	37.7381	64408	95.4102	12.793	11	135.328	12.3025	240	28	1	2	3	5.48064	2	4.51717	371830512001	14.5	2	5998.76	28	1	2	3	240	1313	2		2		3	11
31244_254	31244	254	0	3	0.420121	37.7381	83672	100	19.5378	9	59.5661	6.61846	540	37	1	2	2	6.29157	3	4.51717	371830514001	13.167	2	2237.36	37	1	2	2	540	2594.5	3		3		1	10
31268_254	31268	254	0	3	0.835017	37.7381	100313	78.804	4.1196	11	62.2222	5.65656	150	45	1	2	2	5.01064	1	4.51717	371830514003	14.167	3	6420.05	45	1	2	2	150	725.5	1		3		3	12
31308_254	31308	254	0	3	0.420488	37.7381	83672	100	19.5378	9	59.5661	6.61846	90	78	1	1	3	4.49981	1	4.51717	371830514001	13.167	2	2237.36	78	1	1	3	90	284	1		3		1	25
31308_254	31308	254	0	3	0.420488	37.7381	83672	100	19.5378	9	59.5661	6.61846	90	78	1	1	3	4.49981	1	4.51717	371830514001	13.167	2	2237.36	78	1	1	3	90	284	1		3		1	25
31322_254	31322	254	0	3	0.762689	37.7381	83672	100	19.5378	9	59.5661	6.61846	240	32	1	1	3	5.48064	2	4.51717	371830514001	13.167	2	2237.36	32	1	1	3	240	1313	2		3		1	10
31342_254	31342	254	0	3	0.4709	37.7381	83672	100	19.5378	9	59.5661	6.61846			0					4.51717	371830514001	13.167	2	2237.36	22	0	1	2	660	2798.5	3		3		1	25
31342_254	31342	254	0	3	0.4709	37.7381	83672	100	19.5378	9	59.5661	6.61846			0					4.51717	371830514001	13.167	2	2237.36	22	0	1	2	660	2798.5	3		3		1	25
[truncated: 1,091 more rows]
